# Supplementary material for: Critical metabolic pathways and genes cooperate for epoxy fatty acid-enriched oil production in developing seeds of Vernonia galamensis, an industrial oleaginous plant
Source: Biotechnol Biofuels Bioprod. 2022 Feb 25;15:21. doi: 10.1186/s13068-022-02120-2 (PMC8881847; doi:10.1186/s13068-022-02120-2)
Supplement: Supplementary file 1 — Additional file 1: Table S1. Gene sequences used for transient expression in N. benthamiana. [file 13068_2022_2120_MOESM1_ESM.xlsx]

## Sheet: Sheet1
Table S1 Gene sequences used for transient expression in N. benthamiana
>VgFAD2 ATGTCAATCACAGTTATAATTTTTATGCTCCTTGTAGTCGGGGGGAACTCAAATTCTAGCTGGTTAGATGATGCAAGAAAGAGGATACAAGCCGCAGATGCATTGAAATCATCTGCAAAAACCAGGAGAGTACAAGCTGATGAAGCAGTTGAGTCAATGGGAGCAGTGGTTGCCGCCGATGATGGTCGTTGCTCCGATATCGGAGTATCGGTTCTTCGAGAGGGTGGCCATGCAGTTGATGCTGCAGTGGCTGCTACTTTGTGTCTTGGAGTTGTGAATCCGATGGCTAGTGGTGTCGGAGGTGGTGGCTTCATGGTGATCCGGTCAGCAGAAACATCACAAACGCTAGCATTTGATTTTAGGGAAACTGCCCCCTTGGCTGCTTCAGAGG…
>VgFAD2-like ATGATGATGTCGGATTCATGTGATGATCATGATCAGCTGGTGAAAGATGATCATGATATAAACGAACGTGCACCGGTTGATGCGGCACCATTCTCGTTAAGCGATCTAAAGAAAGCAATCCCTCCGCATTGCTTCCAGCGATCTGCCATCCGTTCATCCTGCTACGTTGTTCAGGATCTCATTATTACCTTCCTTTTATACACGCTCGCCAACTCTTACATTCCTCTTCTTCCTCCTCCTCTACCTTACTTTGCATGGCCTGTTTACTGGTTTTGCCAATCTTCGATCCTCACTGGTTTATGGGTCATTGGTCATGAATGTGGCCATCATGCTTATAGTGAGTACCAGTGGGTTGATAACACCGTTGGATTCATCCTCCATTCTCT…
>VgPDCT ATGACCGCCGACAACCTCCACCACCGTTCCCAACCACAAACAACCACCCTCCTCAAAACCCCCAACAACATTTCCATTAATAAGATCAATCTCAAAAACACCCCCAATTATCCTTCTAATCATAAAATGTCCGCCTGGTGGTCGTTGGCCGATGCTTCATTTATGCATTGGACCCTCGCCGATGTGTTTGCTGTGTTTAAGTATCATCCGGTACCCTGTTTTTTCGCCCTTTCCTTGTTGTTTTTTATGGGCGTGGAGTATACGCTCCGTATGATTCCCTCATCCTCACCGCCGTTTGATATCGGCTTCGTCGCCACCGGTTATTTACACCGTCTCATCGCATCTAGTCCCGTTCTCAACACCGTTCTCGCCGGACTTAATACGGTGTTTG…
>VgLPCAT ATGGTACCATACAAATCATTTCGGACAAATGGAGCGTATTTCTTGTCGAGTTCTTCAATGTCTGGCTGTGGGGTGGAATTGTCATCGGATTTGGAGGTGGAGGAGGAGTTGAGGAGGGGGAGATCATCGTTGATGGAACCGTCTTCAAGATTTGATTCACAATGGGAAGGGGAATGGGGTTTTGAGGAGATGCCATTGAGTTCTGAATCCATGAAACCCTAA
>VgGPAT ATGGAGTCTGTGGTATCCATTAATCTAGAAGGAAGCCTCTTAAGAAACAACGATCCTTTCTCCTATTTCATGCTTGTAGCTTTTGAAGCGTCGGGCTTAATCCGTTTCGCATTGTTGTTGCTGTTTTGGCCCATAATCCGACTACTTGAAGCGTGTGGAAAAAGTGGAGTCGGCATAAAGCTGGCCATATTTATTACCACTGCAGGTGTTCAAATGTCAGAGATTGAAGCTGTGGCTAGGGCGGTTCTACCCAAGTTTTATTTAGATGATATTGATGTAGATGCTTGGAGGGTGTTTAACTCTGGTGACAGAAGGGTGGTGGTAACCAGGATGCCTAGAGTTATGGTGGAGTGGTTCGTCAGAAAGCATCTCCGAGCTGATGATGTTATTG…
>VgLPAT ATGTTTGGTGCAGATGGTATGCGAAAATGTGTTATCTTTAGTAAAAGAATATACCCATGTACATCTAGATGCTTCTATCACCCACAAGAAAGGTGCATTGGCATGTTTGATCGTTGTAGGCGGCCCAATGAGGATAGAAATTGGAGATCTGTAGTTGTTAGATCTGAAATTGCTAGTACCGGATCATCTGGAGCGTCCTATCAATTGTCAGAATTTCAGTTGGGTTCAAAAGTCAGAGGAGTTTGTTTTTATAGCGTTACATCCTTCATCGCCATATTTCTTTTTGTGCTCATGGTGGTGGCACATCCATTTGTGCTCTTGTTGGATAGATACCAAAGGAGTTTCCATATTTTTATTGGTAAAGTTTGGGCATCCATGACCATTGCTCCAT…
