# Supplementary material for: Critical metabolic pathways and genes cooperate for epoxy fatty acid-enriched oil production in developing seeds of Vernonia galamensis, an industrial oleaginous plant
Source: Biotechnol Biofuels Bioprod. 2022 Feb 25;15:21. doi: 10.1186/s13068-022-02120-2 (PMC8881847; doi:10.1186/s13068-022-02120-2)
Supplement: Supplementary file 2 — Additional file 2: Table S2. Gene-specific primer sequences for detection by qRT-PCR. [file 13068_2022_2120_MOESM2_ESM.xls]

## Sheet: Sheet1
Table S2 Gene-speciﬁc primer sequences for detection by qRT-PCR
Gene	Forward primer (5'-3')	Reverse primer (5'-3')
α-CT	GGTGGAGTTCTTAGTCATCTT	TTGGAGTCAGGTGCGTAT
FatB-2	TTGACGAGGACAACAGAA	CAGCCAACATACTTCACATT
SAD	GAACAAGTCAAGGAACTAAGG	TCATCTCGTACACCGTCTA
FAD2-4	AGGATACAAGCCGCAGAT	GGAGCAACGACCATCATC
FAD2-like	CGAATCCAGGTTGTGCTAT	AATGAGGCGAAGACAGATG
FAD3-1	TTCATCTAGCACCAGAATCC	CACTCCTTCATAACCTCCAA
GPAT-3	CCGTTATCAGAGTTCTTGTC	GGTCACCTTGGCTAAGTAA
LPCAT-3	TCTTCAATGTCTGGCTGTG	CTCAATGGCATCTCCTCAA
PDAT1	CTATGATTGGTTCTGCTGTC	GCTGCGTGATAAGATGAAG
WRI1	CCTCATCATCTCCTACATTCA	CCTCCTCCACATCATAAGC
Oleosin-7	CAATCTAACGGAGGATAATCAC	TACGCCATTACACTCAACTT
ACX-1	AGCACTGGATGTCTCTGT	CGCCGTAACTATCGCATT
actin	AGGGGATAACCACCCCATGAATCCA	TGCATGGTCTCCTGATACGGCCAAG
