# Supplementary material for: Critical metabolic pathways and genes cooperate for epoxy fatty acid-enriched oil production in developing seeds of Vernonia galamensis, an industrial oleaginous plant
Source: Biotechnol Biofuels Bioprod. 2022 Feb 25;15:21. doi: 10.1186/s13068-022-02120-2 (PMC8881847; doi:10.1186/s13068-022-02120-2)
Supplement: Supplementary file 3 — Additional file 3: Table S3. Statistics of V. galamensis sequencing data. [file 13068_2022_2120_MOESM3_ESM.xls]

## Sheet: Sheet1
Table S3 Statistics of V. galamensis sequencing data
Sample	Clean Reads	Nucleotide Number	GC Content (%)	Q20 (%)	Q30 (%)
T01-1	21768314	6525399658	44.86	97.89	92.46
T01-2	21699383	6500347146	44.44	97.65	92.56
T01-3	22052818	6593770720	45.36	98.13	93.14
T02-1	21719871	6490837274	45.61	97.94	92.52
T02-2	21457055	6420821818	44.98	97.28	92.47
T02-3	21545320	6444265190	44.84	97.69	92.83
T03-1	21419474	6413206670	44.26	98	92.84
T03-2	20896090	6248410846	45.18	97.95	92.61
T03-3	21811624	6521416014	44.51	98.39	93.31
T04-1	21760574	6508648268	45.18	97.95	92.61
T04-2	21402719	6408190056	44.73	97.92	92.96
T04-3	21805679	6520398848	45.29	97.61	92.67
