# Supplementary material for: Critical metabolic pathways and genes cooperate for epoxy fatty acid-enriched oil production in developing seeds of Vernonia galamensis, an industrial oleaginous plant
Source: Biotechnol Biofuels Bioprod. 2022 Feb 25;15:21. doi: 10.1186/s13068-022-02120-2 (PMC8881847; doi:10.1186/s13068-022-02120-2)
Supplement: Supplementary file 4 — Additional file 4: Table S4. Summary details of assembled sequences produced by Trinity. [file 13068_2022_2120_MOESM4_ESM.xls]

## Sheet: Sheet1
Table S4 Summary details of assembled sequences produced by Trinity
Length Range (nt)	Contigs	Unigenes
200-300	4,572,572 (98.91%)	25,321 (37.73%)
300-500	20,277 (0.44%)	15,885 (23.67%)
500-1000	14,633 (0.32%)	11,515 (17.16%)
1000-2000	10,474 (0.23%)	9,132 (13.61%)
2000+	5,025 (0.11%)	5,261 (7.84%)
Total Number	4622981	67114
Total Length	235579452	48990485
N50 Length	48	1316
Mean Length	50.96	729.96
