# Supplementary material for: Critical metabolic pathways and genes cooperate for epoxy fatty acid-enriched oil production in developing seeds of Vernonia galamensis, an industrial oleaginous plant
Source: Biotechnol Biofuels Bioprod. 2022 Feb 25;15:21. doi: 10.1186/s13068-022-02120-2 (PMC8881847; doi:10.1186/s13068-022-02120-2)
Supplement: Supplementary file 5 — Additional file 5: Table S5. Summary of functional annotations. [file 13068_2022_2120_MOESM5_ESM.xls]

## Sheet: Sheet1
Table S5 Summary of functional annotations
Annotated Database	Annotated Unigene Number	300<=length<1000	length>=1000
COG_Annotation	12043	3975	5884
GO_Annotation	26882	10248	11191
KEGG_Annotation	8371	3254	3363
KOG_Annotation	20521	7701	8530
Pfam_Annotation	23945	8570	11869
Swissprot_Annotation	23667	9337	10131
nr_Annotation	35308	14017	13682
All_Annotated	35680	14156	13705
