# Supplementary material for: Critical metabolic pathways and genes cooperate for epoxy fatty acid-enriched oil production in developing seeds of Vernonia galamensis, an industrial oleaginous plant
Source: Biotechnol Biofuels Bioprod. 2022 Feb 25;15:21. doi: 10.1186/s13068-022-02120-2 (PMC8881847; doi:10.1186/s13068-022-02120-2)
Supplement: Supplementary file 7 — Additional file 7: Table S6. 8371 unigenes mapped to EC numbers in 119 KEGG pathways. [file 13068_2022_2120_MOESM7_ESM.xls]

## Sheet: Sheet1
Table S6 8371 unigenes mapped to EC numbers in 119 KEGG pathways
#pathway	pathway_id	Gene_number	Gene_id	KOs
Glycolysis / Gluconeogenesis	ko00010	286	c10129.graph_c0;c10454.graph_c0;c10526.graph_c0;c11143.graph_c0;c11167.graph_c0;c11471.graph_c0;c11629.graph_c0;c11822.graph_c0;c11822.graph_c1;c11824.graph_c0;c12504.graph_c0;c12577.graph_c0;c13305.graph_c0;c13325.graph_c0;c13408.graph_c0;c13661.graph_c0;c13723.graph_c0;c14043.graph_c0;c14090.graph_c0;c14222.graph_c0;c14586.graph_c0;c14589.graph_c0;c14653.graph_c0;c14878.graph_c0;c15093.graph_c0…	K01689+K00382+K00873+K00850+K00134+K13953+K00121+K01834+K01834+K01803+K01835+K00134+K00382+K01810+K01792+K01835+K00627+K01624+K01792+K13953+K01610+K13953+K01792+K00128+K00161+K01834+K03841+K01689+K01792+K00001+K01792+K00844+K01689+K01810+K00927+K01835+K00121+K00382+K01834+K01610+K00382+K00873+K01568+K01689+K01689+K00162+K00121+K01792+K01792+K00134+K00134+K01792+K01835+K01689+K01689+K00131+K00627+…
Citrate cycle (TCA cycle)	ko00020	161	c10025.graph_c0;c10454.graph_c0;c11524.graph_c0;c11669.graph_c0;c11669.graph_c1;c12481.graph_c0;c13009.graph_c0;c13305.graph_c0;c13669.graph_c0;c13723.graph_c0;c13927.graph_c0;c14586.graph_c0;c14910.graph_c0;c15093.graph_c0;c16825.graph_c0;c17284.graph_c0;c1858.graph_c0;c1886.graph_c0;c19018.graph_c0;c19138.graph_c0;c19191.graph_c0;c19203.graph_c0;c19441.graph_c0;c20013.graph_c0;c20257.graph_c0;c…	K01958+K00382+K00164+K01681+K01681+K00026+K00234+K00382+K01648+K00627+K00235+K01610+K00026+K00161+K00026+K00026+K00382+K01610+K01648+K01648+K00382+K00234+K00025+K00162+K01681+K00164+K01681+K01681+K00030+K00627+K00162+K00162+K00382+K01679+K01610+K01958+K01648+K00026+K01610+K00627+K00031+K00382+K00382+K00161+K00234+K00026+K00026+K00026+K00164+K00164+K00235+K00235+K00235+K01681+K00026+K01899+K01900+…
Pentose phosphate pathway	ko00030	116	c11143.graph_c0;c12504.graph_c0;c13325.graph_c0;c13377.graph_c0;c13661.graph_c0;c13757.graph_c0;c13963.graph_c0;c14043.graph_c0;c14048.graph_c0;c14070.graph_c0;c1431.graph_c0;c15947.graph_c0;c18086.graph_c0;c18088.graph_c0;c18306.graph_c0;c18342.graph_c0;c1842.graph_c0;c18783.graph_c0;c19413.graph_c0;c20726.graph_c0;c2135.graph_c0;c21674.graph_c1;c21891.graph_c0;c22226.graph_c0;c23372.graph_c0;c2…	K00850+K01835+K01810+K01783+K01835+K00616+K01057+K01624+K00948+K00616+K00033+K03841+K01057+K01810+K01835+K00033+K00033+K01807+K00615+K00616+K01835+K00851+K00948+K01623+K01624+K00616+K00850+K03841+K01783+K01807+K00033+K00948+K00036+K01623+K01807+K01835+K00033+K01623+K00850+K00036+K00850+K03841+K00033+K00850+K00615+K00615+K00948+K01835+K00850+K01623+K01623+K01057+K00036+K00852+K00948+K01623+K00850+…
Pentose and glucuronate interconversions	ko00040	101	c11957.graph_c0;c12652.graph_c0;c12849.graph_c0;c13377.graph_c0;c13962.graph_c0;c14878.graph_c0;c16202.graph_c0;c17050.graph_c0;c17050.graph_c1;c18280.graph_c0;c18280.graph_c1;c19064.graph_c0;c19842.graph_c0;c19893.graph_c0;c20064.graph_c0;c20174.graph_c0;c20185.graph_c0;c2067.graph_c0;c21306.graph_c0;c2198.graph_c0;c22581.graph_c0;c22599.graph_c0;c23077.graph_c0;c244.graph_c0;c24728.graph_c2;c24…	K01051+K01728+K01805+K01783+K01728+K00128+K01728+K00963+K00963+K01728+K01728+K00854+K01051+K00963+K01728+K01051+K01728+K01728+K01728+K01728+K00128+K01184+K01728+K01051+K00012+K00012+K01051+K01783+K01051+K01051+K01728+K01184+K00012+K00854+K00128+K01728+K01728+K01728+K01051+K00128+K00963+K00854+K01051+K01728+K00128+K01728+K00012+K01051+K00128+K00128+K01728+K01728+K01728+K01051+K01728+K01728+K01051+…
Fructose and mannose metabolism	ko00051	101	c11143.graph_c0;c11824.graph_c0;c12849.graph_c0;c14043.graph_c0;c1562.graph_c0;c15628.graph_c0;c15947.graph_c0;c17535.graph_c0;c18754.graph_c0;c195.graph_c0;c19579.graph_c0;c20220.graph_c0;c20220.graph_c1;c20847.graph_c0;c21945.graph_c0;c22226.graph_c0;c22949.graph_c0;c22985.graph_c0;c23372.graph_c0;c23616.graph_c0;c23806.graph_c0;c24505.graph_c0;c253.graph_c0;c25320.graph_c0;c25861.graph_c0;c258…	K00850+K01803+K01805+K01624+K00008+K00895+K03841+K00844+K00847+K00008+K01103+K01711+K01711+K00847+K00895+K01623+K01803+K00844+K01624+K02377+K00895+K00966+K00850+K03841+K00008+K00847+K01623+K00895+K01803+K00895+K01623+K00847+K00850+K00850+K03841+K00844+K00844+K00895+K01103+K00850+K00844+K00971+K00844+K01809+K05305+K05305+K00850+K01623+K01623+K01711+K01711+K00847+K01809+K00895+K01803+K01803+K01623+…
Galactose metabolism	ko00052	68	c10092.graph_c0;c11143.graph_c0;c12504.graph_c0;c13661.graph_c0;c13921.graph_c0;c17050.graph_c0;c17050.graph_c1;c17434.graph_c0;c17535.graph_c0;c18306.graph_c0;c18919.graph_c0;c19893.graph_c0;c2135.graph_c0;c22836.graph_c0;c22985.graph_c0;c23055.graph_c0;c23749.graph_c0;c23805.graph_c0;c253.graph_c0;c27017.graph_c0;c27261.graph_c0;c28086.graph_c0;c29825.graph_c0;c29897.graph_c0;c30113.graph_c0;c3…	K01784+K00850+K01835+K01835+K01187+K00963+K00963+K01784+K00844+K01835+K07407+K00963+K01835+K01784+K00844+K01784+K01193+K01193+K00850+K07407+K01193+K00849+K01835+K01193+K00849+K00850+K00850+K01784+K00965+K01193+K01784+K00844+K00844+K00850+K01193+K01193+K00844+K00963+K00844+K01190+K01835+K01193+K00850+K01193+K01193+K12309+K01193+K00850+K00850+K01835+K01835+K00844+K01193+K01835+K00850+K00963+K00963+…
Ascorbate and aldarate metabolism	ko00053	56	c12477.graph_c0;c13709.graph_c0;c14878.graph_c0;c16679.graph_c0;c20030.graph_c0;c21477.graph_c0;c22581.graph_c0;c24728.graph_c2;c2480.graph_c0;c24953.graph_c0;c25128.graph_c0;c26315.graph_c0;c27253.graph_c0;c28913.graph_c0;c29441.graph_c0;c29588.graph_c0;c30335.graph_c0;c30374.graph_c0;c30739.graph_c0;c31194.graph_c0;c33056.graph_c0;c34390.graph_c0;c34559.graph_c0;c35133.graph_c0;c35449.graph_c0;…	K00434+K10047+K00128+K00469+K08232+K08232+K00128+K00012+K08232+K00012+K00064+K00469+K00225+K00434+K00012+K00469+K00434+K00434+K00128+K00423+K00128+K14190+K00128+K00012+K14085+K08232+K10046+K00128+K00128+K00128+K00128+K00434+K14190+K00012+K00434+K00434+K00434+K00128+K00434+K00128+K00128+K14190+K08232+K00434+K00434+K00012+K00012+K00012+K14085+K08232+K00012+K14190+K10047+K00012+K00128+K00128
Fatty acid biosynthesis	ko00061	40	c11417.graph_c0;c12349.graph_c0;c1368.graph_c0;c13808.graph_c0;c18353.graph_c0;c20000.graph_c0;c20326.graph_c0;c21021.graph_c0;c21538.graph_c0;c22278.graph_c0;c22711.graph_c0;c22752.graph_c0;c26741.graph_c0;c26741.graph_c1;c27557.graph_c0;c28100.graph_c0;c29223.graph_c0;c30065.graph_c0;c30785.graph_c0;c30994.graph_c0;c31049.graph_c1;c31533.graph_c0;c32607.graph_c0;c33066.graph_c0;c33088.graph_c0;…	K00648+K03921+K00059+K10781+K00648+K00648+K00059+K00059+K00059+K10782+K01961+K00059+K09458+K09458+K10781+K02372+K02160+K00059+K09458+K00059+K09458+K00059+K00208+K09458+K00645+K09458+K03921+K11262+K10781+K00059+K10781+K00059+K09458+K00059+K00059+K00059+K09458+K00208+K01962+K10781
Fatty acid elongation in mitochondria	ko00062	4	c22368.graph_c0;c33647.graph_c0;c4949.graph_c0;c9906.graph_c0;	K07512+K01074+K07511+K01074
Fatty acid metabolism	ko00071	101	c11471.graph_c0;c11629.graph_c0;c14222.graph_c0;c14333.graph_c0;c14333.graph_c1;c14589.graph_c0;c14878.graph_c0;c16656.graph_c0;c17192.graph_c0;c18518.graph_c0;c18929.graph_c0;c18929.graph_c1;c20039.graph_c0;c22386.graph_c0;c22581.graph_c0;c22620.graph_c0;c24010.graph_c0;c24010.graph_c1;c24927.graph_c0;c2539.graph_c0;c25450.graph_c0;c26430.graph_c0;c26720.graph_c0;c26752.graph_c0;c2718.graph_c0;c…	K13953+K00121+K13953+K01897+K01897+K13953+K00128+K00001+K07513+K00121+K00626+K00626+K00121+K13953+K00128+K00121+K01692+K01692+K01897+K13953+K01692+K07513+K01897+K00121+K00121+K01897+K00626+K07513+K00001+K00626+K00121+K00249+K01897+K00001+K00001+K01897+K01897+K01897+K00128+K01897+K01692+K01897+K00232+K00232+K00128+K00232+K01897+K00232+K00001+K00128+K14085+K00121+K00128+K00128+K01897+K01897+K00128+…
Synthesis and degradation of ketone bodies	ko00072	13	c13915.graph_c0;c14845.graph_c0;c18929.graph_c0;c18929.graph_c1;c22605.graph_c0;c23098.graph_c0;c28287.graph_c0;c28731.graph_c0;c29219.graph_c0;c58619.graph_c0;c67340.graph_c0;c69575.graph_c0;c7883.graph_c0;	K01641+K01640+K00626+K00626+K01640+K01640+K00626+K01641+K00626+K00626+K01641+K00626+K00626
Steroid biosynthesis	ko00100	30	c11498.graph_c0;c14426.graph_c0;c14605.graph_c0;c17655.graph_c0;c18110.graph_c0;c18510.graph_c0;c18615.graph_c0;c19005.graph_c0;c25029.graph_c0;c26551.graph_c0;c26893.graph_c0;c27133.graph_c1;c27359.graph_c0;c27957.graph_c0;c28643.graph_c0;c28860.graph_c0;c28915.graph_c0;c29750.graph_c0;c32664.graph_c0;c32786.graph_c0;c34201.graph_c0;c43343.graph_c0;c58578.graph_c0;c60738.graph_c0;c63664.graph_c0…	K00227+K08246+K01853+K00227+K00213+K08242+K14674+K09828+K00801+K00511+K01824+K00511+K00222+K08242+K09832+K00801+K05917+K09828+K14424+K14674+K01853+K00559+K00801+K05917+K05917+K14423+K09828+K00559+K00801+K14674
Ubiquinone and other terpenoid-quinone biosynthesis	ko00130	47	c10339.graph_c0;c11047.graph_c0;c14679.graph_c0;c14736.graph_c0;c15212.graph_c0;c1693.graph_c0;c17130.graph_c0;c20280.graph_c0;c20859.graph_c0;c21031.graph_c0;c21960.graph_c0;c23544.graph_c0;c24395.graph_c0;c24700.graph_c0;c25918.graph_c0;c26858.graph_c0;c27051.graph_c0;c28427.graph_c0;c29465.graph_c0;c29484.graph_c0;c29484.graph_c1;c30110.graph_c0;c31188.graph_c0;c31786.graph_c0;c31850.graph_c0;…	K00815+K01904+K09834+K00815+K01904+K09833+K01904+K02548+K01904+K01904+K00815+K00815+K06125+K06127+K00591+K09833+K00815+K05928+K12502+K12501+K12501+K09833+K00815+K06126+K06127+K01661+K00457+K01904+K02552+K12501+K05928+K01904+K05928+K01904+K00815+K09833+K09833+K00457+K01904+K00815+K00457+K00457+K00815+K06126+K00815+K01904+K00815
Oxidative phosphorylation	ko00190	350	c10051.graph_c0;c10175.graph_c0;c10494.graph_c0;c10560.graph_c0;c10582.graph_c0;c1061.graph_c0;c10753.graph_c0;c10777.graph_c0;c1104.graph_c0;c11409.graph_c0;c11488.graph_c0;c11594.graph_c0;c11811.graph_c0;c11831.graph_c0;c12455.graph_c0;c12463.graph_c0;c12938.graph_c0;c12992.graph_c0;c13009.graph_c0;c13034.graph_c0;c13056.graph_c0;c13480.graph_c0;c13494.graph_c0;c13499.graph_c0;c13750.graph_c0;c…	K02136+K03942+K02265+K01507+K05577+K02256+K01535+K02256+K02154+K02154+K02266+K02112+K00413+K01535+K02137+K00417+K03941+K03952+K00234+K02151+K02154+K02152+K02150+K02266+K03661+K03946+K01535+K00235+K01535+K02260+K02140+K02256+K01535+K02133+K00419+K02133+K05581+K02267+K00413+K01507+K01535+K02148+K01507+K02152+K02152+K02256+K01507+K00413+K01507+K03940+K02146+K03950+K02262+K02267+K03661+K01507+K02261+…
Photosynthesis	ko00195	85	c11594.graph_c0;c13162.graph_c0;c13300.graph_c0;c13387.graph_c0;c13486.graph_c0;c13525.graph_c0;c14235.graph_c0;c14360.graph_c0;c14838.graph_c0;c17573.graph_c0;c17582.graph_c0;c17641.graph_c0;c17959.graph_c0;c18107.graph_c0;c18762.graph_c0;c19228.graph_c0;c20217.graph_c0;c20231.graph_c0;c21064.graph_c0;c2149.graph_c0;c22979.graph_c0;c23468.graph_c0;c24410.graph_c0;c2476.graph_c0;c24839.graph_c0;c…	K02112+K02639+K02701+K02639+K02693+K02699+K02692+K02717+K02695+K02721+K08905+K14332+K02723+K02698+K02694+K02693+K02639+K08903+K03541+K02712+K02108+K08901+K08906+K08901+K02638+K02639+K02641+K02639+K02111+K08901+K02705+K02639+K03542+K02699+K02717+K02635+K02113+K02639+K02689+K02115+K02716+K02703+K02636+K02636+K02109+K02692+K02113+K02721+K02714+K03541+K02693+K02691+K02638+K02716+K02711+K02692+K02707+…
Photosynthesis - antenna proteins	ko00196	32	c13111.graph_c0;c14590.graph_c0;c17828.graph_c0;c18958.graph_c0;c19027.graph_c0;c19959.graph_c0;c21752.graph_c0;c22376.graph_c0;c24778.graph_c0;c24855.graph_c0;c25518.graph_c0;c26305.graph_c0;c26623.graph_c0;c26638.graph_c0;c27747.graph_c0;c29088.graph_c0;c30138.graph_c0;c31010.graph_c0;c32038.graph_c0;c35441.graph_c0;c38328.graph_c0;c38653.graph_c0;c38657.graph_c0;c38858.graph_c0;c39737.graph_c0…	K08913+K08915+K08914+K08908+K08911+K08908+K08912+K08912+K08912+K08909+K08912+K08914+K08917+K08907+K08913+K08912+K14172+K08910+K08916+K08913+K08915+K08910+K08916+K08916+K08909+K08907+K08908+K08910+K08912+K08912+K08912+K08914
Purine metabolism	ko00230	190	c10283.graph_c0;c10526.graph_c0;c11009.graph_c0;c11601.graph_c0;c12202.graph_c0;c1243.graph_c0;c12504.graph_c0;c12779.graph_c0;c12990.graph_c0;c13057.graph_c0;c13415.graph_c0;c13661.graph_c0;c14048.graph_c0;c14624.graph_c0;c15464.graph_c0;c15500.graph_c0;c15933.graph_c0;c16062.graph_c0;c17396.graph_c0;c17438.graph_c0;c17462.graph_c0;c17691.graph_c0;c17819.graph_c0;c17984.graph_c0;c18024.graph_c0;…	K03015+K00873+K00764+K13811+K03046+K02324+K01835+K00856+K00939+K03505+K03011+K01835+K00948+K01951+K00942+K02328+K02324+K00860+K00365+K00940+K01952+K01519+K10807+K03017+K00939+K01835+K10807+K00759+K03024+K01490+K00873+K00940+K00939+K00939+K02321+K00759+K01951+K00940+K03007+K14721+K03006+K01835+K01490+K00939+K00948+K02684+K00873+K03046+K00088+K00601+K03016+K03012+K00873+K03021+K03014+K01427+K10807+…
Caffeine metabolism	ko00232	3	c17396.graph_c0;c33618.graph_c0;c59278.graph_c0;	K00365+K00106+K00365
Pyrimidine metabolism	ko00240	133	c10283.graph_c0;c11633.graph_c0;c11660.graph_c0;c11708.graph_c0;c12202.graph_c0;c1243.graph_c0;c13057.graph_c0;c13415.graph_c0;c15500.graph_c0;c15509.graph_c0;c15933.graph_c0;c17240.graph_c0;c17438.graph_c0;c1745.graph_c0;c17691.graph_c0;c17819.graph_c0;c17845.graph_c0;c17984.graph_c0;c18550.graph_c0;c18643.graph_c0;c19502.graph_c0;c20182.graph_c0;c20544.graph_c0;c20735.graph_c0;c20942.graph_c0;c…	K03015+K00384+K01493+K09903+K03046+K02324+K03505+K03011+K02328+K13998+K02324+K13998+K00940+K00254+K01519+K10807+K00857+K03017+K10807+K03024+K00940+K02321+K00940+K03007+K14721+K03006+K00254+K02684+K00384+K03046+K00761+K00384+K03016+K03012+K03021+K03014+K01520+K10807+K01955+K13800+K03006+K03009+K00254+K03025+K03504+K01937+K00207+K00876+K03005+K03002+K03008+K02324+K14641+K01489+K03787+K00254+K00940+…
Alanine, aspartate and glutamate metabolism	ko00250	121	c10683.graph_c0;c11009.graph_c0;c11094.graph_c0;c11139.graph_c0;c1229.graph_c0;c12300.graph_c0;c12688.graph_c0;c13383.graph_c0;c13432.graph_c0;c13479.graph_c0;c1348.graph_c0;c1411.graph_c0;c1547.graph_c0;c16943.graph_c0;c16969.graph_c0;c19229.graph_c0;c19499.graph_c0;c19652.graph_c0;c19742.graph_c0;c19990.graph_c0;c20427.graph_c0;c22050.graph_c0;c23184.graph_c0;c25279.graph_c0;c25680.graph_c0;c25…	K00262+K00764+K00820+K00264+K01580+K01915+K14455+K01915+K01915+K01915+K01580+K00294+K01915+K00261+K00135+K01953+K01915+K00261+K01915+K00261+K01915+K01580+K00814+K00814+K01955+K01940+K01953+K00813+K00814+K01915+K01915+K00827+K00278+K00813+K00764+K00814+K00814+K01939+K00827+K00827+K00609+K01956+K00135+K00820+K00261+K00264+K00830+K00294+K01915+K01915+K00135+K13566+K00264+K00814+K00764+K00764+K00764+…
Glycine, serine and threonine metabolism	ko00260	80	c10454.graph_c0;c13305.graph_c0;c13576.graph_c0;c16013.graph_c0;c17584.graph_c0;c18144.graph_c0;c18220.graph_c0;c1858.graph_c0;c19191.graph_c0;c19350.graph_c0;c20912.graph_c0;c22163.graph_c0;c22338.graph_c0;c23352.graph_c0;c23352.graph_c1;c23913.graph_c0;c24156.graph_c0;c24383.graph_c0;c24919.graph_c0;c25096.graph_c0;c25160.graph_c0;c26425.graph_c0;c26529.graph_c0;c26684.graph_c0;c28346.graph_c0;…	K00382+K00382+K12524+K01754+K00600+K01754+K00058+K00382+K00382+K06001+K00281+K00600+K00600+K00058+K00058+K00382+K00600+K00600+K01696+K01696+K00058+K00276+K00130+K01695+K00382+K00382+K00058+K00831+K00827+K12235+K00133+K00928+K00827+K00600+K00827+K01079+K01733+K00281+K00600+K00058+K14085+K00830+K01620+K01754+K00276+K00276+K00276+K00382+K00872+K00872+K00281+K00281+K01733+K00830+K00600+K00600+K00605+…
Cysteine and methionine metabolism	ko00270	123	c10008.graph_c0;c10008.graph_c1;c10339.graph_c0;c1036.graph_c0;c10662.graph_c0;c11337.graph_c0;c11487.graph_c0;c11603.graph_c0;c12508.graph_c0;c12688.graph_c0;c12786.graph_c0;c13576.graph_c0;c13831.graph_c0;c14736.graph_c0;c17128.graph_c0;c17230.graph_c0;c1734.graph_c0;c17464.graph_c0;c17605.graph_c0;c17812.graph_c0;c18582.graph_c0;c1888.graph_c0;c21634.graph_c0;c21960.graph_c0;c21963.graph_c0;c2…	K01762+K01762+K00815+K00549+K09880+K00547+K00549+K00640+K00789+K14455+K01738+K12524+K00797+K00815+K00547+K01244+K00797+K01611+K01251+K00547+K00789+K01738+K00789+K00815+K01251+K00797+K01011+K01762+K09880+K01251+K08967+K00815+K01739+K13034+K00558+K00558+K08963+K00640+K00640+K01244+K00640+K00815+K00813+K00558+K00797+K01760+K01760+K01738+K00016+K01762+K00558+K01611+K08967+K00789+K00789+K00813+K00640+…
Valine, leucine and isoleucine degradation	ko00280	95	c10454.graph_c0;c10607.graph_c0;c12370.graph_c0;c12612.graph_c0;c13258.graph_c0;c13305.graph_c0;c13915.graph_c0;c14845.graph_c0;c14878.graph_c0;c17192.graph_c0;c18179.graph_c0;c18180.graph_c0;c1858.graph_c0;c18929.graph_c0;c18929.graph_c1;c19191.graph_c0;c20219.graph_c0;c20219.graph_c1;c21991.graph_c0;c22084.graph_c0;c22305.graph_c0;c22581.graph_c0;c22605.graph_c0;c23098.graph_c0;c23546.graph_c0;…	K00382+K05605+K00020+K05605+K00167+K00382+K01641+K01640+K00128+K07513+K00166+K09699+K00382+K00626+K00626+K00382+K00166+K00166+K00826+K05605+K00140+K00128+K01640+K01640+K00166+K00382+K01692+K01692+K00826+K01692+K07513+K05607+K00826+K01969+K00626+K00382+K00382+K01641+K05605+K07513+K09699+K00626+K00249+K00140+K00128+K00166+K00826+K01692+K05605+K00128+K01968+K00128+K14085+K00826+K00826+K00128+K00128+…
Valine, leucine and isoleucine biosynthesis	ko00290	61	c13417.graph_c0;c14424.graph_c0;c15093.graph_c0;c16013.graph_c0;c18144.graph_c0;c20013.graph_c0;c21081.graph_c0;c21991.graph_c0;c23209.graph_c0;c23443.graph_c0;c23485.graph_c0;c24244.graph_c0;c24402.graph_c0;c25107.graph_c0;c27387.graph_c0;c27811.graph_c0;c28439.graph_c0;c29809.graph_c0;c30937.graph_c0;c31221.graph_c0;c33379.graph_c0;c34283.graph_c0;c34978.graph_c0;c34991.graph_c0;c35138.graph_c0…	K01649+K01649+K00161+K01754+K01754+K00162+K00053+K00826+K01653+K00162+K00162+K01653+K00826+K01873+K01704+K00826+K00161+K01703+K00826+K01687+K00052+K01873+K01649+K01869+K01870+K01870+K01869+K01652+K00826+K00826+K01754+K00161+K00161+K01653+K00162+K01649+K00053+K00053+K00053+K00162+K00162+K01652+K00053+K00053+K00053+K00053+K00161+K00053+K00162+K00161+K00052+K01869+K00161+K00052+K00053+K00826+K00162+…
Lysine biosynthesis	ko00300	22	c13576.graph_c0;c17703.graph_c0;c17762.graph_c0;c18489.graph_c0;c21988.graph_c0;c22527.graph_c0;c23496.graph_c0;c25767.graph_c0;c28836.graph_c0;c31045.graph_c0;c31520.graph_c0;c34442.graph_c0;c35041.graph_c0;c35449.graph_c0;c36517.graph_c0;c4615.graph_c0;c52394.graph_c0;c53462.graph_c0;c63284.graph_c0;c7627.graph_c0;c7854.graph_c0;c8138.graph_c0;	K12524+K10206+K00930+K10206+K10206+K01714+K00215+K00145+K01714+K00133+K00928+K01586+K10206+K14085+K00215+K14157+K00133+K14157+K14085+K01714+K01778+K01714
Lysine degradation	ko00310	42	c11524.graph_c0;c14878.graph_c0;c18929.graph_c0;c18929.graph_c1;c20289.graph_c1;c22581.graph_c0;c24010.graph_c0;c24010.graph_c1;c25450.graph_c0;c28287.graph_c0;c28839.graph_c0;c28839.graph_c1;c29219.graph_c0;c30739.graph_c0;c31732.graph_c0;c33056.graph_c0;c34559.graph_c0;c34763.graph_c0;c35449.graph_c0;c35821.graph_c0;c36508.graph_c0;c36670.graph_c0;c37041.graph_c0;c40538.graph_c0;c4170.graph_c0;…	K00164+K00128+K00626+K00626+K00164+K00128+K01692+K01692+K01692+K00626+K00164+K00164+K00626+K00128+K01692+K00128+K00128+K00164+K14085+K00658+K00128+K00128+K00164+K00128+K00128+K14157+K01692+K07511+K00128+K14157+K00128+K00128+K00626+K14085+K01692+K01692+K00164+K00626+K00626+K00128+K00128+K01692
Arginine and proline metabolism	ko00330	137	c10683.graph_c0;c12300.graph_c0;c12688.graph_c0;c13383.graph_c0;c13432.graph_c0;c13479.graph_c0;c13831.graph_c0;c1411.graph_c0;c14878.graph_c0;c1547.graph_c0;c16943.graph_c0;c17239.graph_c0;c1734.graph_c0;c17464.graph_c0;c17749.graph_c0;c17762.graph_c0;c17988.graph_c0;c17990.graph_c0;c19347.graph_c0;c19499.graph_c0;c19652.graph_c0;c19742.graph_c0;c19990.graph_c0;c20427.graph_c0;c21552.graph_c0;c2…	K00262+K01915+K14455+K01915+K01915+K01915+K00797+K00294+K00128+K01915+K00261+K12657+K00797+K01611+K00472+K00930+K14677+K01476+K01259+K01915+K00261+K01915+K00261+K01915+K12657+K00797+K00128+K01583+K00620+K00286+K00472+K00472+K01427+K00145+K01940+K00611+K00819+K00813+K00797+K14682+K01476+K01583+K01611+K01915+K01915+K00318+K00472+K00813+K12657+K00128+K00472+K00318+K00797+K00818+K10536+K00128+K13427+…
Histidine metabolism	ko00340	27	c14878.graph_c0;c19133.graph_c0;c22564.graph_c0;c22581.graph_c0;c28052.graph_c0;c30739.graph_c0;c31382.graph_c0;c33056.graph_c0;c33206.graph_c0;c34559.graph_c0;c35216.graph_c0;c35247.graph_c0;c35449.graph_c0;c36240.graph_c0;c36508.graph_c0;c36670.graph_c0;c40538.graph_c0;c4170.graph_c0;c52344.graph_c0;c53578.graph_c0;c5467.graph_c0;c60090.graph_c0;c60737.graph_c0;c63284.graph_c0;c66900.graph_c0;c…	K00128+K00765+K01590+K00128+K11755+K00128+K00817+K00128+K01814+K00128+K00013+K01663+K14085+K01693+K00128+K00128+K00128+K00128+K00128+K00128+K00128+K01593+K01814+K14085+K01693+K00128+K00128
Tyrosine metabolism	ko00350	81	c10339.graph_c0;c11471.graph_c0;c11629.graph_c0;c12688.graph_c0;c14222.graph_c0;c14589.graph_c0;c14736.graph_c0;c16656.graph_c0;c16969.graph_c0;c17618.graph_c0;c18518.graph_c0;c18772.graph_c0;c20039.graph_c0;c21960.graph_c0;c22386.graph_c0;c22620.graph_c0;c22622.graph_c0;c23487.graph_c0;c23544.graph_c0;c2539.graph_c0;c26425.graph_c0;c26752.graph_c0;c27051.graph_c0;c2718.graph_c0;c27260.graph_c0;c…	K00815+K13953+K00121+K14455+K13953+K13953+K00815+K00001+K00135+K01555+K00121+K01592+K00121+K00815+K13953+K00121+K00451+K01800+K00815+K13953+K00276+K00121+K00815+K00121+K00813+K00001+K00121+K00813+K00001+K00001+K00815+K00817+K00457+K00135+K00001+K00135+K00276+K00276+K00276+K00121+K00422+K00422+K00815+K00001+K14455+K13953+K13953+K14454+K00001+K13953+K13953+K13953+K00135+K00135+K00276+K00813+K00121+…
Phenylalanine metabolism	ko00360	114	c10339.graph_c0;c10348.graph_c0;c11047.graph_c0;c12311.graph_c0;c12688.graph_c0;c13567.graph_c0;c14736.graph_c0;c15212.graph_c0;c17130.graph_c0;c17401.graph_c0;c18246.graph_c0;c18255.graph_c0;c18472.graph_c0;c18475.graph_c0;c18475.graph_c1;c18596.graph_c0;c18711.graph_c0;c19520.graph_c0;c20155.graph_c0;c20337.graph_c0;c20859.graph_c0;c21031.graph_c0;c21442.graph_c0;c21960.graph_c0;c22077.graph_c0…	K00815+K00588+K01904+K00430+K14455+K10775+K00815+K01904+K01904+K10775+K10775+K10775+K00430+K00588+K00588+K10775+K00487+K00430+K10775+K00430+K01904+K01904+K00430+K00815+K10775+K10775+K00430+K00815+K00430+K00430+K00588+K00276+K00487+K00815+K10775+K00813+K00430+K00430+K00588+K00588+K00430+K09754+K00430+K00813+K00430+K00815+K00817+K00430+K00430+K00457+K10775+K01904+K00430+K00430+K09754+K03782+K11188+…
Tryptophan metabolism	ko00380	89	c11524.graph_c0;c14615.graph_c0;c14878.graph_c0;c16571.graph_c0;c18929.graph_c0;c18929.graph_c1;c20124.graph_c0;c20170.graph_c0;c20289.graph_c1;c22421.graph_c0;c22421.graph_c1;c22581.graph_c0;c23221.graph_c0;c24010.graph_c0;c24010.graph_c1;c25450.graph_c0;c26.graph_c0;c28287.graph_c0;c28839.graph_c0;c28839.graph_c1;c29219.graph_c0;c29528.graph_c0;c30196.graph_c0;c30739.graph_c0;c31732.graph_c0;c3…	K00164+K03781+K00128+K03781+K00626+K00626+K03781+K03781+K00164+K03781+K03781+K00128+K11816+K01692+K01692+K01692+K03781+K00626+K00164+K00164+K00626+K01867+K03781+K00128+K01692+K00128+K01867+K00128+K00164+K03782+K14085+K03781+K00128+K00128+K00164+K11816+K03781+K03782+K03781+K00128+K03781+K00128+K03781+K03781+K03782+K11816+K11816+K11816+K00453+K03781+K01692+K03781+K07511+K03781+K03782+K01867+K03781+…
Phenylalanine, tyrosine and tryptophan biosynthesis	ko00400	63	c10339.graph_c0;c10795.graph_c0;c11748.graph_c0;c12688.graph_c0;c14736.graph_c0;c14814.graph_c0;c15038.graph_c0;c17522.graph_c0;c17669.graph_c0;c19350.graph_c0;c20014.graph_c0;c21272.graph_c0;c21272.graph_c1;c21394.graph_c0;c21467.graph_c0;c21960.graph_c0;c22513.graph_c0;c23359.graph_c0;c23544.graph_c0;c24919.graph_c0;c25092.graph_c0;c25096.graph_c0;c25744.graph_c0;c26627.graph_c0;c26684.graph_c0…	K00815+K01657+K01850+K14455+K00815+K01658+K01626+K00766+K01626+K06001+K01850+K00800+K00800+K01626+K01735+K00815+K01735+K01817+K00815+K01696+K00766+K01696+K01657+K01850+K01695+K00891+K00815+K01626+K01626+K00813+K01626+K01626+K00891+K13832+K00800+K00813+K13832+K13832+K00891+K00815+K00817+K01736+K01609+K01626+K01657+K00815+K14455+K14454+K00813+K01735+K01735+K00815+K01736+K00813+K00813+K00815+K00813+…
beta-Alanine metabolism	ko00410	62	c10607.graph_c0;c1229.graph_c0;c12612.graph_c0;c1348.graph_c0;c13591.graph_c0;c13831.graph_c0;c14878.graph_c0;c1734.graph_c0;c21995.graph_c0;c22050.graph_c0;c22084.graph_c0;c22581.graph_c0;c24010.graph_c0;c24010.graph_c1;c25450.graph_c0;c26425.graph_c0;c27417.graph_c0;c27775.graph_c0;c28767.graph_c0;c29735.graph_c0;c29964.graph_c0;c30077.graph_c0;c30739.graph_c0;c31120.graph_c0;c31732.graph_c0;c3…	K05605+K01580+K05605+K01580+K01578+K00797+K00128+K00797+K00797+K01580+K05605+K00128+K01692+K01692+K01692+K00276+K00797+K00207+K05605+K01918+K00249+K01464+K00128+K00797+K01692+K05605+K00128+K00128+K00797+K01578+K14085+K00276+K00276+K00276+K00128+K00128+K00128+K00128+K01692+K07511+K00128+K01580+K01580+K00128+K00797+K00128+K00276+K00276+K00797+K01580+K01580+K14085+K01692+K01692+K01464+K01580+K00128+…
Taurine and hypotaurine metabolism	ko00430	17	c1229.graph_c0;c1348.graph_c0;c22050.graph_c0;c22395.graph_c0;c28983.graph_c0;c29397.graph_c0;c30280.graph_c0;c32068.graph_c0;c32976.graph_c0;c33644.graph_c0;c34815.graph_c0;c53421.graph_c0;c53553.graph_c0;c61319.graph_c0;c62688.graph_c0;c7993.graph_c0;c900.graph_c0;	K01580+K01580+K01580+K10712+K10712+K10712+K00681+K10712+K10712+K10712+K00681+K01580+K01580+K01580+K01580+K01580+K01580
Selenocompound metabolism	ko00450	36	c1036.graph_c0;c11487.graph_c0;c11601.graph_c0;c11633.graph_c0;c22428.graph_c0;c23723.graph_c0;c24154.graph_c0;c24580.graph_c0;c27702.graph_c0;c27702.graph_c1;c28303.graph_c0;c30281.graph_c0;c31112.graph_c0;c31854.graph_c0;c34926.graph_c1;c35042.graph_c0;c36027.graph_c0;c36460.graph_c0;c39029.graph_c0;c48361.graph_c0;c49301.graph_c0;c53887.graph_c0;c54020.graph_c0;c54958.graph_c0;c55161.graph_c0;…	K00549+K00549+K13811+K00384+K00384+K01739+K00384+K01874+K01760+K01760+K01874+K00384+K13811+K01760+K01874+K00549+K11717+K01874+K00384+K00549+K00549+K00549+K00384+K00549+K00958+K00958+K00549+K00958+K00549+K01758+K01760+K00384+K00384+K00549+K00549+K01761
Cyanoamino acid metabolism	ko00460	29	c1115.graph_c0;c11760.graph_c0;c12054.graph_c0;c16179.graph_c0;c17584.graph_c0;c19486.graph_c0;c21294.graph_c0;c22163.graph_c0;c22338.graph_c0;c24156.graph_c0;c24383.graph_c0;c24691.graph_c0;c27161.graph_c0;c28060.graph_c0;c30280.graph_c0;c30540.graph_c0;c30540.graph_c1;c31150.graph_c0;c32383.graph_c0;c34584.graph_c0;c34616.graph_c0;c34815.graph_c0;c38126.graph_c0;c46073.graph_c0;c47019.graph_c0;…	K01188+K01188+K01188+K01188+K00600+K05350+K08249+K00600+K00600+K00600+K00600+K13034+K08248+K13035+K00681+K01188+K01188+K05350+K00600+K00600+K01188+K00681+K08248+K00600+K00600+K01501+K00600+K00600+K13034
Glutathione metabolism	ko00480	110	c10629.graph_c0;c11769.graph_c0;c12352.graph_c0;c12477.graph_c0;c13831.graph_c0;c1431.graph_c0;c14393.graph_c0;c1734.graph_c0;c17819.graph_c0;c18342.graph_c0;c1842.graph_c0;c18550.graph_c0;c1905.graph_c0;c19223.graph_c0;c20436.graph_c0;c2086.graph_c0;c21569.graph_c0;c21995.graph_c0;c23103.graph_c0;c23922.graph_c0;c24039.graph_c0;c24619.graph_c0;c24643.graph_c0;c24754.graph_c0;c25579.graph_c1;c262…	K01255+K00799+K00799+K00434+K00797+K00033+K00799+K00797+K10807+K00033+K00033+K10807+K00432+K01255+K01469+K00432+K00383+K00797+K00799+K00432+K00432+K01919+K01255+K00432+K10807+K00432+K00799+K00033+K01255+K00797+K00799+K00031+K00036+K00799+K01255+K00383+K00434+K00432+K00033+K00681+K00434+K00434+K00036+K00799+K00799+K00797+K10808+K00799+K10807+K00031+K00033+K00031+K01256+K00432+K00797+K00681+K01920+…
Starch and sucrose metabolism	ko00500	225	c10277.graph_c0;c10599.graph_c0;c1063.graph_c0;c10717.graph_c0;c1115.graph_c0;c11171.graph_c0;c11760.graph_c0;c11957.graph_c0;c12054.graph_c0;c12504.graph_c0;c12703.graph_c0;c12794.graph_c0;c13325.graph_c0;c13661.graph_c0;c13719.graph_c0;c13921.graph_c0;c14362.graph_c0;c15274.graph_c0;c16179.graph_c0;c16220.graph_c0;c16569.graph_c0;c17050.graph_c0;c17050.graph_c1;c17331.graph_c0;c17535.graph_c0;c…	K00700+K13648+K00688+K00975+K01188+K13648+K01188+K01051+K01188+K01835+K01179+K00705+K01810+K01835+K01087+K01187+K13648+K13648+K01188+K08679+K08679+K00963+K00963+K08679+K00844+K01810+K01835+K00695+K00847+K00695+K01087+K05350+K01051+K13648+K00963+K01051+K00975+K13648+K13648+K00847+K01176+K00975+K01087+K01835+K00695+K01087+K00975+K00695+K08679+K00695+K01179+K01184+K13648+K00844+K01087+K01193+K01193+…
N-Glycan biosynthesis	ko00510	53	c14446.graph_c0;c15474.graph_c0;c18737.graph_c0;c18858.graph_c0;c19589.graph_c0;c20078.graph_c0;c20479.graph_c0;c21923.graph_c0;c22319.graph_c0;c22693.graph_c0;c22927.graph_c0;c23498.graph_c0;c23918.graph_c0;c24471.graph_c0;c24524.graph_c0;c24978.graph_c0;c25753.graph_c0;c26490.graph_c0;c26503.graph_c0;c26897.graph_c0;c27024.graph_c0;c27046.graph_c0;c27086.graph_c0;c27538.graph_c0;c28345.graph_c0…	K00721+K00737+K12670+K03843+K07252+K00729+K00737+K03846+K12666+K06316+K12668+K09658+K03842+K00737+K01230+K07252+K03848+K00737+K00729+K00736+K01001+K00737+K00726+K03845+K12666+K03849+K07151+K00726+K01230+K00737+K01228+K07441+K03843+K01231+K05546+K00902+K09659+K01231+K03847+K03844+K01230+K00737+K01230+K00737+K00721+K00721+K12670+K00902+K01231+K01230+K01001+K03843+K00729
Other glycan degradation	ko00511	10	c158.graph_c0;c20814.graph_c0;c25229.graph_c0;c26041.graph_c0;c32196.graph_c0;c33825.graph_c0;c34039.graph_c0;c34466.graph_c0;c36008.graph_c0;c61886.graph_c0;	K12311+K01227+K12373+K01444+K12373+K12311+K12373+K01190+K12309+K01191
Other types of O-glycan biosynthesis	ko00514	12	c18857.graph_c0;c18857.graph_c1;c25335.graph_c0;c29805.graph_c0;c35187.graph_c0;c46017.graph_c0;c56221.graph_c0;c56721.graph_c0;c69841.graph_c0;c7120.graph_c0;c8458.graph_c0;c8842.graph_c0;	K09667+K09667+K09667+K03691+K09667+K09667+K09667+K09667+K09667+K09667+K09667+K09667
Amino sugar and nucleotide sugar metabolism	ko00520	168	c10092.graph_c0;c10599.graph_c0;c10717.graph_c0;c11094.graph_c0;c11171.graph_c0;c12504.graph_c0;c12911.graph_c0;c13325.graph_c0;c13661.graph_c0;c14362.graph_c0;c15274.graph_c0;c15325.graph_c0;c16220.graph_c0;c16245.graph_c0;c16569.graph_c0;c17050.graph_c0;c17050.graph_c1;c17331.graph_c0;c17434.graph_c0;c17535.graph_c0;c18088.graph_c0;c18306.graph_c0;c18754.graph_c0;c18790.graph_c0;c19879.graph_c0…	K01784+K13648+K00975+K00820+K13648+K01835+K00326+K01810+K01835+K13648+K13648+K00326+K08679+K12449+K08679+K00963+K00963+K08679+K01784+K00844+K01810+K01835+K00847+K00326+K13648+K00963+K01711+K01711+K00975+K13648+K13648+K00847+K00975+K01835+K00326+K00975+K08679+K13648+K01784+K00844+K01784+K02377+K12447+K00966+K00012+K00012+K13648+K12373+K12447+K00847+K12447+K13648+K12451+K00975+K12446+K12449+K08679+…
Glycosaminoglycan degradation	ko00531	9	c25229.graph_c0;c27292.graph_c0;c31249.graph_c0;c32196.graph_c0;c34039.graph_c0;c34680.graph_c1;c36008.graph_c0;c49467.graph_c0;c62393.graph_c0;	K12373+K10532+K10532+K12373+K12373+K01205+K12309+K07964+K07964
Glycerolipid metabolism	ko00561	72	c12356.graph_c0;c14542.graph_c0;c14878.graph_c0;c16172.graph_c0;c16887.graph_c0;c17047.graph_c0;c18615.graph_c0;c18889.graph_c0;c18919.graph_c0;c20367.graph_c0;c20687.graph_c0;c20716.graph_c0;c21322.graph_c0;c22230.graph_c0;c22344.graph_c0;c22581.graph_c0;c23342.graph_c0;c23961.graph_c0;c24756.graph_c0;c25591.graph_c0;c25650.graph_c0;c26834.graph_c0;c27017.graph_c0;c27563.graph_c0;c28905.graph_c0…	K00901+K13519+K00128+K13523+K11155+K06119+K14674+K13508+K07407+K13508+K00679+K03715+K03715+K00901+K13523+K00128+K00901+K00864+K00901+K13513+K00655+K11155+K07407+K13508+K13506+K13508+K13519+K09480+K13508+K13508+K13508+K00128+K00679+K06118+K14674+K00128+K03715+K00630+K13523+K00128+K13508+K13508+K14085+K13508+K13506+K00128+K00128+K00901+K13508+K13523+K13513+K00128+K13513+K00128+K00679+K00679+K00864+…
Inositol phosphate metabolism	ko00562	99	c11772.graph_c0;c11824.graph_c0;c13709.graph_c0;c14168.graph_c0;c14346.graph_c0;c14465.graph_c1;c16232.graph_c0;c16679.graph_c0;c18576.graph_c0;c18776.graph_c0;c19078.graph_c0;c1992.graph_c0;c19974.graph_c0;c20062.graph_c0;c21422.graph_c0;c2164.graph_c0;c21763.graph_c0;c22305.graph_c0;c22949.graph_c0;c23944.graph_c0;c24230.graph_c0;c26315.graph_c0;c27179.graph_c0;c2722.graph_c0;c27390.graph_c1;c2…	K00889+K01803+K10047+K00921+K00913+K00888+K00921+K00469+K00921+K01114+K05857+K00889+K00889+K01114+K01110+K01114+K00889+K00140+K01803+K05857+K00914+K00469+K00913+K00889+K00913+K01110+K00888+K05857+K05857+K01803+K10572+K00469+K00889+K00889+K00140+K00999+K01114+K00889+K00921+K01114+K01107+K00913+K00889+K10572+K00921+K01803+K00921+K01803+K00921+K00888+K00888+K00888+K00913+K00888+K00888+K00889+K00888+…
Glycosylphosphatidylinositol(GPI)-anchor biosynthesis	ko00563	17	c11168.graph_c0;c20386.graph_c0;c23498.graph_c0;c27343.graph_c0;c28461.graph_c0;c30275.graph_c0;c33031.graph_c0;c33115.graph_c0;c33441.graph_c0;c33456.graph_c1;c33564.graph_c0;c33615.graph_c0;c33957.graph_c0;c34478.graph_c0;c34652.graph_c0;c70262.graph_c0;c903.graph_c0;	K05292+K03859+K09658+K05293+K07542+K03857+K03861+K03434+K05286+K05289+K05284+K05285+K03858+K05310+K05283+K07542+K07541
Glycerophospholipid metabolism	ko00564	123	c10053.graph_c0;c10951.graph_c0;c10951.graph_c1;c12356.graph_c0;c13916.graph_c0;c14542.graph_c0;c15185.graph_c0;c16172.graph_c0;c17728.graph_c0;c18418.graph_c0;c18418.graph_c1;c18433.graph_c0;c18558.graph_c0;c18615.graph_c0;c18776.graph_c0;c18889.graph_c0;c19463.graph_c0;c1962.graph_c0;c20062.graph_c0;c20367.graph_c0;c20396.graph_c0;c20523.graph_c0;c20596.graph_c0;c2164.graph_c0;c21822.graph_c0;c…	K01613+K01115+K01115+K00901+K06130+K13519+K00995+K13523+K01613+K00968+K00968+K00967+K06130+K14674+K01114+K13508+K00111+K06130+K01114+K13508+K08730+K01115+K00111+K01114+K01613+K00901+K13523+K00993+K06130+K00901+K01126+K00901+K00006+K08744+K06130+K13513+K00655+K06130+K00995+K06130+K13508+K08730+K13506+K13508+K00111+K00894+K13519+K00111+K13508+K01115+K00993+K13508+K00999+K13508+K01115+K01114+K13510+…
Ether lipid metabolism	ko00565	47	c10951.graph_c0;c10951.graph_c1;c14542.graph_c0;c18615.graph_c0;c18776.graph_c0;c20062.graph_c0;c20523.graph_c0;c2164.graph_c0;c22960.graph_c0;c29184.graph_c0;c29587.graph_c0;c29754.graph_c0;c30768.graph_c0;c31183.graph_c0;c31946.graph_c1;c32603.graph_c0;c32786.graph_c0;c32913.graph_c0;c33748.graph_c0;c34712.graph_c0;c35672.graph_c0;c37417.graph_c0;c37718.graph_c0;c38070.graph_c0;c38487.graph_c0;…	K01115+K01115+K13519+K14674+K01114+K01114+K01115+K01114+K00993+K13519+K01115+K00993+K01115+K01114+K13510+K01115+K14674+K01114+K13510+K01115+K01047+K01115+K01115+K01115+K01115+K01115+K01115+K01115+K13510+K01114+K01114+K01114+K01115+K01115+K01115+K01114+K01115+K01115+K01062+K13519+K01114+K01115+K01115+K13519+K13510+K01115+K14674
Arachidonic acid metabolism	ko00590	20	c18615.graph_c0;c1905.graph_c0;c2086.graph_c0;c22353.graph_c0;c23922.graph_c0;c24039.graph_c0;c24754.graph_c0;c26263.graph_c0;c29623.graph_c0;c30280.graph_c0;c32786.graph_c0;c34382.graph_c0;c34815.graph_c0;c35672.graph_c0;c54859.graph_c0;c5716.graph_c0;c58432.graph_c0;c8447.graph_c0;c9831.graph_c0;c9961.graph_c0;	K14674+K00432+K00432+K05309+K00432+K00432+K00432+K00432+K00432+K00681+K14674+K00432+K00681+K01047+K00432+K00432+K00432+K00432+K00432+K14674
Linoleic acid metabolism	ko00591	1	c62433.graph_c0;	K00454
alpha-Linolenic acid metabolism	ko00592	21	c16641.graph_c0;c18615.graph_c0;c32356.graph_c0;c32678.graph_c0;c32786.graph_c0;c33162.graph_c0;c33243.graph_c2;c33816.graph_c0;c33878.graph_c0;c35672.graph_c0;c41214.graph_c0;c47275.graph_c0;c48097.graph_c0;c55833.graph_c0;c62433.graph_c0;c62796.graph_c0;c66098.graph_c0;c66626.graph_c0;c70181.graph_c0;c9933.graph_c0;c9961.graph_c0;	K10526+K14674+K00232+K00232+K14674+K01723+K00232+K00232+K10526+K01047+K00232+K01723+K01723+K01058+K00454+K01723+K01058+K01058+K01723+K00232+K14674
Sphingolipid metabolism	ko00600	30	c13647.graph_c0;c13803.graph_c0;c13876.graph_c0;c14851.graph_c1;c16714.graph_c0;c18919.graph_c0;c18933.graph_c0;c22755.graph_c0;c23698.graph_c0;c23698.graph_c1;c24941.graph_c0;c25362.graph_c0;c27017.graph_c0;c27246.graph_c0;c28069.graph_c0;c31571.graph_c0;c31639.graph_c0;c32455.graph_c0;c34312.graph_c0;c34441.graph_c0;c34466.graph_c0;c36008.graph_c0;c36846.graph_c0;c37056.graph_c0;c44119.graph_c0…	K04708+K01634+K04718+K04713+K00654+K07407+K00654+K04715+K00654+K00654+K00654+K04715+K07407+K04711+K04718+K04708+K12349+K04715+K12349+K04718+K01190+K12309+K00654+K00654+K12349+K12349+K01634+K07407+K12349+K07407
Glycosphingolipid biosynthesis - globo series	ko00603	11	c10954.graph_c0;c12632.graph_c0;c18919.graph_c0;c2173.graph_c0;c25229.graph_c0;c27017.graph_c0;c32196.graph_c0;c34039.graph_c0;c64546.graph_c0;c68200.graph_c0;c69870.graph_c0;	K01988+K01988+K07407+K01988+K12373+K07407+K12373+K12373+K01988+K07407+K07407
Glycosphingolipid biosynthesis - ganglio series	ko00604	4	c25229.graph_c0;c32196.graph_c0;c34039.graph_c0;c36008.graph_c0;	K12373+K12373+K12373+K12309
Pyruvate metabolism	ko00620	179	c10025.graph_c0;c10310.graph_c0;c10454.graph_c0;c10526.graph_c0;c12481.graph_c0;c12731.graph_c0;c13305.graph_c0;c13417.graph_c0;c13723.graph_c0;c14424.graph_c0;c14586.graph_c0;c14878.graph_c0;c14910.graph_c0;c15093.graph_c0;c15766.graph_c0;c16825.graph_c0;c17284.graph_c0;c17314.graph_c0;c17987.graph_c0;c1858.graph_c0;c1886.graph_c0;c18929.graph_c0;c18929.graph_c1;c19191.graph_c0;c19361.graph_c0;c…	K01958+K00029+K00382+K00873+K00026+K01595+K00382+K01649+K00627+K01649+K01610+K00128+K00026+K00161+K00028+K00026+K00026+K00029+K01759+K00382+K01610+K00626+K00626+K00382+K00873+K00025+K00162+K00029+K00028+K00627+K01638+K00128+K01961+K00029+K00873+K00162+K00162+K00382+K00873+K01610+K01759+K00873+K01958+K01595+K00026+K01610+K00627+K01759+K01069+K00016+K00626+K00382+K00382+K00161+K00026+K00026+K00026+…
Glyoxylate and dicarboxylate metabolism	ko00630	90	c11669.graph_c0;c11669.graph_c1;c12212.graph_c0;c12481.graph_c0;c13055.graph_c0;c14910.graph_c0;c15268.graph_c0;c15618.graph_c0;c16467.graph_c0;c16825.graph_c0;c17284.graph_c0;c18929.graph_c0;c18929.graph_c1;c19441.graph_c0;c20257.graph_c0;c20790.graph_c0;c20803.graph_c0;c20956.graph_c0;c22301.graph_c0;c22647.graph_c0;c23521.graph_c0;c2463.graph_c0;c26602.graph_c0;c26952.graph_c0;c27012.graph_c0;…	K01681+K01681+K11517+K00026+K00122+K00026+K00122+K01602+K01602+K00026+K00026+K00626+K00626+K00025+K01681+K01681+K01681+K00122+K01638+K11517+K01601+K01637+K01637+K01455+K00026+K00122+K00626+K00026+K11517+K00026+K00026+K01638+K00626+K01681+K00122+K01638+K01602+K00026+K01433+K01637+K00026+K01647+K01647+K11517+K11517+K01681+K01681+K01602+K01681+K01681+K01681+K00025+K11517+K01647+K00026+K01637+K01455+…
Propanoate metabolism	ko00640	64	c10607.graph_c0;c12612.graph_c0;c13591.graph_c0;c14878.graph_c0;c18929.graph_c0;c18929.graph_c1;c22084.graph_c0;c22305.graph_c0;c22581.graph_c0;c22711.graph_c0;c24010.graph_c0;c24010.graph_c1;c25450.graph_c0;c28107.graph_c0;c28287.graph_c0;c28767.graph_c0;c29219.graph_c0;c29223.graph_c0;c29964.graph_c0;c30321.graph_c0;c30321.graph_c1;c30419.graph_c0;c30516.graph_c0;c30739.graph_c0;c31187.graph_c0…	K05605+K05605+K01578+K00128+K00626+K00626+K05605+K00140+K00128+K01961+K01692+K01692+K01692+K00016+K00626+K05605+K00626+K02160+K00249+K01895+K01895+K00140+K01899+K00128+K01895+K01900+K01692+K05605+K00128+K00128+K01578+K11262+K14085+K00128+K00128+K00128+K00128+K01895+K01899+K01692+K07511+K01895+K01900+K00128+K00128+K00128+K01895+K00626+K01899+K14085+K01720+K01692+K01692+K01900+K00626+K00626+K01900+…
Butanoate metabolism	ko00650	62	c1229.graph_c0;c13428.graph_c0;c1348.graph_c0;c13915.graph_c0;c14845.graph_c0;c15093.graph_c0;c16969.graph_c0;c18929.graph_c0;c18929.graph_c1;c20013.graph_c0;c22050.graph_c0;c22605.graph_c0;c23098.graph_c0;c23209.graph_c0;c23443.graph_c0;c23485.graph_c0;c24010.graph_c0;c24010.graph_c1;c24244.graph_c0;c25450.graph_c0;c28287.graph_c0;c28439.graph_c0;c28731.graph_c0;c29219.graph_c0;c31732.graph_c0;c…	K01580+K00074+K01580+K01641+K01640+K00161+K00135+K00626+K00626+K00162+K01580+K01640+K01640+K01653+K00162+K00162+K01692+K01692+K01653+K01692+K00626+K00161+K01641+K00626+K01692+K00135+K01652+K00135+K00161+K00161+K01653+K00162+K01692+K07511+K01580+K01580+K00135+K00135+K00626+K00162+K00162+K01652+K00135+K01580+K01580+K01692+K00161+K01692+K00135+K00162+K00161+K01641+K00161+K00626+K00135+K00626+K01580+…
C5-Branched dibasic acid metabolism	ko00660	8	c23209.graph_c0;c24244.graph_c0;c27387.graph_c0;c29809.graph_c0;c35330.graph_c0;c37057.graph_c0;c59723.graph_c0;c8424.graph_c0;	K01653+K01653+K01704+K01703+K01652+K01653+K01652+K01703
One carbon pool by folate	ko00670	29	c10448.graph_c0;c15509.graph_c0;c17240.graph_c0;c17475.graph_c0;c17584.graph_c0;c22163.graph_c0;c22338.graph_c0;c23100.graph_c0;c24051.graph_c0;c24156.graph_c0;c24383.graph_c0;c25847.graph_c0;c26532.graph_c0;c28139.graph_c0;c28794.graph_c0;c30492.graph_c0;c32337.graph_c0;c32383.graph_c0;c34584.graph_c0;c46073.graph_c0;c47019.graph_c0;c47078.graph_c0;c60710.graph_c0;c65749.graph_c0;c66655.graph_c0…	K00297+K13998+K13998+K00297+K00600+K00600+K00600+K01934+K00601+K00600+K00600+K00604+K00297+K00602+K01934+K01433+K13998+K00600+K00600+K00600+K00600+K00605+K00600+K00297+K00600+K00605+K00602+K00605+K00297
Carbon fixation in photosynthetic organisms	ko00710	187	c10310.graph_c0;c10526.graph_c0;c11824.graph_c0;c12481.graph_c0;c12731.graph_c0;c13377.graph_c0;c14043.graph_c0;c14586.graph_c0;c14910.graph_c0;c15618.graph_c0;c15766.graph_c0;c15947.graph_c0;c16467.graph_c0;c16825.graph_c0;c17102.graph_c0;c17284.graph_c0;c17314.graph_c0;c18137.graph_c0;c18783.graph_c0;c1886.graph_c0;c19361.graph_c0;c19413.graph_c0;c19441.graph_c0;c20284.graph_c0;c20623.graph_c0;…	K00029+K00873+K01803+K00026+K01595+K01783+K01624+K01610+K00026+K01602+K00028+K03841+K01602+K00026+K01100+K00026+K00029+K00927+K01807+K01610+K00873+K00615+K00025+K00855+K00029+K00028+K01623+K01803+K00814+K00029+K01624+K00873+K01601+K00855+K00927+K00873+K00814+K03841+K01610+K00873+K01783+K01807+K01595+K00026+K00813+K01610+K00814+K01623+K00855+K00026+K00026+K00026+K01803+K01807+K00813+K01602+K01623+…
Thiamine metabolism	ko00730	11	c1498.graph_c0;c18687.graph_c0;c25559.graph_c0;c30577.graph_c0;c32066.graph_c0;c32688.graph_c0;c36027.graph_c0;c42454.graph_c0;c43138.graph_c0;c53694.graph_c0;c54456.graph_c0;	K04487+K04487+K14153+K03147+K00949+K00878+K11717+K04487+K04487+K04487+K04487
Riboflavin metabolism	ko00740	10	c13785.graph_c0;c26055.graph_c0;c29093.graph_c0;c29779.graph_c0;c31485.graph_c0;c35705.graph_c0;c48376.graph_c0;c60332.graph_c0;c65535.graph_c0;c68520.graph_c0;	K00953+K00794+K11752+K14652+K00793+K14652+K00953+K00794+K14652+K00794
Vitamin B6 metabolism	ko00750	20	c14313.graph_c0;c14489.graph_c0;c15139.graph_c0;c17683.graph_c0;c24344.graph_c0;c25994.graph_c0;c28777.graph_c0;c30984.graph_c0;c33352.graph_c0;c3349.graph_c0;c35711.graph_c0;c35924.graph_c0;c40240.graph_c0;c42607.graph_c0;c50511.graph_c0;c5430.graph_c0;c66600.graph_c0;c67473.graph_c0;c8006.graph_c0;c9169.graph_c0;	K06215+K13248+K00868+K06215+K13248+K06215+K00831+K08681+K01733+K06215+K06215+K06215+K13248+K01733+K01733+K01733+K00831+K06215+K06215+K13248
Nicotinate and nicotinamide metabolism	ko00760	14	c10815.graph_c0;c13176.graph_c0;c19470.graph_c0;c20839.graph_c0;c20980.graph_c0;c28082.graph_c0;c29585.graph_c0;c29608.graph_c0;c32489.graph_c0;c34092.graph_c0;c58368.graph_c0;c61852.graph_c0;c7563.graph_c0;c7610.graph_c0;	K00858+K00767+K06210+K01950+K00858+K03426+K00278+K03787+K00858+K03517+K06210+K00323+K03787+K00858
Pantothenate and CoA biosynthesis	ko00770	37	c10866.graph_c0;c19320.graph_c0;c21081.graph_c0;c21991.graph_c0;c22783.graph_c0;c23209.graph_c0;c24244.graph_c0;c24402.graph_c0;c24445.graph_c0;c27775.graph_c0;c27811.graph_c0;c29603.graph_c0;c29735.graph_c0;c30077.graph_c0;c30937.graph_c0;c31221.graph_c0;c33609.graph_c0;c35330.graph_c0;c35735.graph_c0;c35957.graph_c0;c37057.graph_c0;c38129.graph_c0;c38860.graph_c0;c51353.graph_c0;c58002.graph_c0…	K01598+K09680+K00053+K00826+K01922+K01653+K01653+K00826+K01598+K00207+K00826+K01598+K01918+K01464+K00826+K01687+K09680+K01652+K00826+K00826+K01653+K09680+K09680+K00053+K00053+K00053+K01652+K00053+K00053+K00053+K00053+K00053+K01464+K00053+K00826+K01431+K00859
Biotin metabolism	ko00780	5	c23042.graph_c0;c29172.graph_c0;c31154.graph_c0;c31665.graph_c0;c69948.graph_c0;	K00652+K01012+K00833+K01942+K01012
Lipoic acid metabolism	ko00785	4	c24940.graph_c0;c25050.graph_c0;c28592.graph_c0;c30562.graph_c0;	K03801+K03801+K03644+K03644
Folate biosynthesis	ko00790	13	c15509.graph_c0;c17240.graph_c0;c21564.graph_c0;c27030.graph_c0;c30027.graph_c0;c30535.graph_c0;c31172.graph_c0;c31872.graph_c0;c32337.graph_c0;c33927.graph_c0;c34393.graph_c0;c36370.graph_c0;c46102.graph_c0;	K13998+K13998+K01633+K01113+K01930+K13941+K13950+K01307+K13998+K01930+K01495+K01307+K01113
Porphyrin and chlorophyll metabolism	ko00860	63	c13058.graph_c0;c14601.graph_c0;c17404.graph_c0;c17507.graph_c0;c17857.graph_c0;c18820.graph_c0;c19132.graph_c0;c21313.graph_c0;c21559.graph_c0;c21876.graph_c0;c21979.graph_c0;c22335.graph_c0;c22485.graph_c0;c22857.graph_c0;c23350.graph_c0;c24079.graph_c0;c24650.graph_c0;c25557.graph_c0;c25823.graph_c0;c27330.graph_c0;c27681.graph_c0;c28101.graph_c0;c28410.graph_c0;c28571.graph_c0;c29046.graph_c0…	K00218+K10960+K02495+K04040+K00510+K02257+K00522+K00522+K02259+K08101+K03405+K01719+K02492+K00231+K00218+K03404+K01772+K13606+K13600+K02492+K01772+K13606+K10960+K03405+K00218+K01599+K13071+K13545+K01749+K01772+K13606+K01719+K01599+K01845+K00231+K02492+K03403+K04035+K00228+K01698+K03403+K13545+K00522+K00522+K00522+K00218+K13606+K00228+K03405+K00218+K00231+K00218+K00228+K01698+K13545+K01885+K00522+…
Terpenoid backbone biosynthesis	ko00900	72	c10393.graph_c0;c10706.graph_c0;c11951.graph_c0;c13158.graph_c0;c13701.graph_c0;c13883.graph_c0;c13915.graph_c0;c14456.graph_c0;c14601.graph_c0;c14819.graph_c0;c14819.graph_c1;c15002.graph_c0;c17364.graph_c0;c18929.graph_c0;c18929.graph_c1;c19536.graph_c0;c19880.graph_c0;c21453.graph_c0;c21913.graph_c0;c23658.graph_c0;c23878.graph_c0;c24119.graph_c0;c24689.graph_c0;c26449.graph_c0;c27871.graph_c0…	K03526+K01597+K11778+K13789+K00021+K11778+K01641+K00099+K10960+K00099+K00099+K13789+K11778+K00626+K00626+K00869+K11778+K00787+K11778+K00099+K01770+K01597+K01662+K13789+K11778+K01662+K01662+K00626+K10960+K01641+K01662+K00626+K13789+K03527+K03527+K00869+K00938+K00021+K00991+K00021+K00021+K00099+K13789+K14066+K01662+K03526+K00787+K03527+K00869+K00869+K00787+K01597+K01662+K11778+K03527+K00626+K00787+…
Limonene and pinene degradation	ko00903	26	c14878.graph_c0;c21983.graph_c1;c22581.graph_c0;c24010.graph_c0;c24010.graph_c1;c25450.graph_c0;c27216.graph_c0;c28564.graph_c0;c30739.graph_c0;c31732.graph_c0;c33056.graph_c0;c34559.graph_c0;c36508.graph_c0;c36670.graph_c0;c40538.graph_c0;c4170.graph_c0;c43576.graph_c0;c4895.graph_c0;c52344.graph_c0;c53578.graph_c0;c5467.graph_c0;c64224.graph_c0;c65152.graph_c0;c8107.graph_c0;c8222.graph_c0;c866…	K00128+K00517+K00128+K01692+K01692+K01692+K00120+K00517+K00128+K01692+K00128+K00128+K00128+K00128+K00128+K00128+K00517+K01692+K00128+K00128+K00128+K01692+K01692+K00128+K00128+K01692
Diterpenoid biosynthesis	ko00904	17	c11920.graph_c0;c12744.graph_c0;c14105.graph_c0;c18431.graph_c0;c22506.graph_c0;c28761.graph_c0;c31796.graph_c0;c32644.graph_c0;c34176.graph_c0;c36127.graph_c0;c36555.graph_c0;c39965.graph_c0;c40981.graph_c0;c48470.graph_c0;c62571.graph_c0;c63450.graph_c0;c6588.graph_c0;	K04125+K04120+K04122+K04125+K05282+K05282+K04123+K04121+K04122+K04122+K04124+K12929+K12929+K04120+K04120+K04120+K04120
Brassinosteroid biosynthesis	ko00905	5	c20994.graph_c0;c26843.graph_c0;c27704.graph_c0;c9428.graph_c0;c9643.graph_c0;	K09591+K09588+K09587+K12637+K12639
Carotenoid biosynthesis	ko00906	38	c11966.graph_c0;c15481.graph_c0;c15481.graph_c1;c15694.graph_c0;c16486.graph_c0;c17283.graph_c0;c24125.graph_c0;c26012.graph_c0;c26080.graph_c0;c26406.graph_c0;c27397.graph_c0;c2905.graph_c0;c29731.graph_c0;c29732.graph_c1;c30408.graph_c0;c30482.graph_c0;c31360.graph_c0;c31372.graph_c0;c32085.graph_c0;c32528.graph_c0;c33575.graph_c0;c33649.graph_c0;c33920.graph_c0;c34360.graph_c0;c35069.graph_c0;…	K09841+K02291+K02291+K09840+K09840+K09840+K06443+K02294+K09840+K14593+K09843+K09843+K09837+K09835+K00514+K09838+K09840+K14606+K09843+K09843+K09839+K09840+K09840+K09843+K09842+K02293+K02291+K02291+K09840+K09843+K09843+K09840+K09843+K09843+K09843+K06444+K09838+K09840
Zeatin biosynthesis	ko00908	38	c10810.graph_c0;c15376.graph_c0;c21187.graph_c0;c23742.graph_c1;c25146.graph_c0;c26530.graph_c0;c26706.graph_c0;c27886.graph_c0;c27941.graph_c0;c28146.graph_c0;c29227.graph_c0;c29374.graph_c0;c29993.graph_c0;c29993.graph_c1;c30096.graph_c0;c31948.graph_c0;c33673.graph_c0;c34725.graph_c0;c38513.graph_c0;c38644.graph_c0;c39876.graph_c0;c41546.graph_c0;c41840.graph_c0;c42766.graph_c0;c45415.graph_c0…	K13495+K13495+K00279+K00279+K13496+K13495+K00279+K00279+K13495+K13495+K10760+K00279+K13495+K13495+K10717+K00279+K00791+K13495+K13495+K13495+K00279+K13495+K13495+K10760+K13495+K10760+K00279+K10760+K10760+K00279+K10760+K00279+K13495+K10760+K10760+K13495+K10760+K13495
Nitrogen metabolism	ko00910	88	c10683.graph_c0;c10797.graph_c0;c11139.graph_c0;c12300.graph_c0;c13383.graph_c0;c13432.graph_c0;c13479.graph_c0;c13567.graph_c0;c14660.graph_c0;c1547.graph_c0;c16736.graph_c0;c16943.graph_c0;c17401.graph_c0;c18246.graph_c0;c18255.graph_c0;c18596.graph_c0;c19229.graph_c0;c19499.graph_c0;c19652.graph_c0;c19742.graph_c0;c19990.graph_c0;c20155.graph_c0;c20427.graph_c0;c21996.graph_c0;c22077.graph_c0;…	K00262+K01673+K00264+K01915+K01915+K01915+K01915+K10775+K01673+K01915+K01674+K00261+K10775+K10775+K10775+K10775+K01953+K01915+K00261+K01915+K00261+K10775+K01915+K01673+K10775+K10775+K01674+K01674+K01673+K01725+K01953+K01455+K10775+K01760+K01760+K01673+K01915+K00366+K01915+K01673+K01760+K10775+K00284+K00261+K00264+K10775+K01915+K01915+K10775+K01673+K00264+K00261+K01915+K00261+K01915+K01455+K00605+…
Sulfur metabolism	ko00920	39	c11601.graph_c0;c11603.graph_c0;c12786.graph_c0;c16062.graph_c0;c1888.graph_c0;c22182.graph_c0;c23723.graph_c0;c24691.graph_c0;c26639.graph_c0;c26735.graph_c0;c26735.graph_c1;c27009.graph_c0;c27702.graph_c0;c27702.graph_c1;c27850.graph_c0;c30194.graph_c0;c31112.graph_c0;c31141.graph_c0;c31189.graph_c0;c31384.graph_c0;c31831.graph_c0;c31854.graph_c0;c31902.graph_c0;c32353.graph_c1;c32594.graph_c0;…	K13811+K00640+K01738+K00860+K01738+K01082+K01739+K13034+K01082+K00640+K00640+K00640+K01760+K01760+K01738+K00640+K13811+K00387+K01082+K01738+K00640+K01760+K00392+K00860+K01738+K00860+K01107+K00640+K00387+K00958+K01738+K00958+K00958+K01760+K00387+K01082+K13034+K00640+K00860
Phenylpropanoid biosynthesis	ko00940	110	c10348.graph_c0;c11047.graph_c0;c1115.graph_c0;c11760.graph_c0;c12054.graph_c0;c12311.graph_c0;c13567.graph_c0;c15004.graph_c0;c15212.graph_c0;c16179.graph_c0;c17130.graph_c0;c17401.graph_c0;c18246.graph_c0;c18255.graph_c0;c18472.graph_c0;c18475.graph_c0;c18475.graph_c1;c18596.graph_c0;c18711.graph_c0;c19486.graph_c0;c19520.graph_c0;c20155.graph_c0;c20337.graph_c0;c20859.graph_c0;c21031.graph_c0;…	K00588+K01904+K01188+K01188+K01188+K00430+K10775+K00083+K01904+K01188+K01904+K10775+K10775+K10775+K00430+K00588+K00588+K10775+K00487+K05350+K00430+K10775+K00430+K01904+K01904+K00430+K10775+K10775+K00083+K13065+K00430+K00430+K00430+K00588+K00487+K12356+K10775+K13065+K13065+K00430+K00083+K00430+K00588+K00588+K00430+K09754+K00430+K01188+K01188+K09753+K05350+K00430+K12355+K13065+K00430+K00430+K10775+…
Flavonoid biosynthesis	ko00941	37	c10348.graph_c0;c18410.graph_c0;c18475.graph_c0;c18475.graph_c1;c18711.graph_c0;c19192.graph_c0;c23474.graph_c0;c23483.graph_c0;c24423.graph_c0;c24815.graph_c0;c26357.graph_c0;c26612.graph_c0;c27309.graph_c0;c27448.graph_c0;c27858.graph_c0;c27917.graph_c0;c28262.graph_c0;c28830.graph_c0;c29497.graph_c0;c30702.graph_c0;c31773.graph_c0;c33007.graph_c0;c34248.graph_c0;c35971.graph_c0;c36268.graph_c0…	K00588+K05277+K00588+K00588+K00487+K13082+K00660+K13065+K00660+K05280+K00588+K00487+K13065+K13065+K00588+K00588+K05277+K09754+K01859+K00660+K13065+K09754+K00091+K05278+K00660+K00660+K00475+K05280+K09754+K00487+K00487+K05280+K13065+K05280+K00588+K00487+K00588
Flavone and flavonol biosynthesis	ko00944	9	c18644.graph_c0;c24815.graph_c0;c29976.graph_c0;c31553.graph_c1;c35951.graph_c0;c39007.graph_c0;c53678.graph_c0;c65869.graph_c0;c66332.graph_c0;	K05279+K05280+K05279+K05279+K05279+K05279+K05280+K05280+K05280
Stilbenoid, diarylheptanoid and gingerol biosynthesis	ko00945	24	c10348.graph_c0;c18475.graph_c0;c18475.graph_c1;c18711.graph_c0;c21983.graph_c1;c23483.graph_c0;c26357.graph_c0;c26612.graph_c0;c27309.graph_c0;c27448.graph_c0;c27858.graph_c0;c27917.graph_c0;c28564.graph_c0;c28830.graph_c0;c31773.graph_c0;c33007.graph_c0;c43576.graph_c0;c57658.graph_c0;c58382.graph_c0;c59191.graph_c0;c66040.graph_c0;c7127.graph_c0;c7882.graph_c0;c8788.graph_c0;	K00588+K00588+K00588+K00487+K00517+K13065+K00588+K00487+K13065+K13065+K00588+K00588+K00517+K09754+K13065+K09754+K00517+K09754+K00487+K00487+K13065+K00588+K00487+K00588
Isoquinoline alkaloid biosynthesis	ko00950	29	c10339.graph_c0;c14736.graph_c0;c18772.graph_c0;c21960.graph_c0;c23544.graph_c0;c26425.graph_c0;c27051.graph_c0;c27260.graph_c0;c29943.graph_c0;c31188.graph_c0;c36255.graph_c0;c36402.graph_c0;c36436.graph_c0;c37609.graph_c0;c37710.graph_c0;c41563.graph_c0;c54812.graph_c0;c54847.graph_c0;c57214.graph_c0;c58558.graph_c0;c60090.graph_c0;c60596.graph_c0;c61823.graph_c0;c62575.graph_c0;c65528.graph_c0…	K00815+K00815+K01592+K00815+K00815+K00276+K00815+K00813+K00813+K00815+K00276+K00276+K00276+K00422+K00422+K00815+K00276+K00813+K01592+K00815+K01593+K00276+K00813+K00813+K00815+K00813+K00813+K00815+K00815
Tropane, piperidine and pyridine alkaloid biosynthesis	ko00960	33	c10339.graph_c0;c13334.graph_c0;c14736.graph_c0;c21277.graph_c0;c21960.graph_c0;c23166.graph_c0;c23166.graph_c1;c23544.graph_c0;c24271.graph_c0;c25739.graph_c0;c26425.graph_c0;c27051.graph_c0;c27260.graph_c0;c28938.graph_c0;c29943.graph_c0;c31188.graph_c0;c31382.graph_c0;c36255.graph_c0;c36402.graph_c0;c36436.graph_c0;c41563.graph_c0;c54812.graph_c0;c54847.graph_c0;c58558.graph_c0;c60596.graph_c0…	K00815+K08081+K00815+K08081+K00815+K08081+K08081+K00815+K08081+K08081+K00276+K00815+K00813+K08081+K00813+K00815+K00817+K00276+K00276+K00276+K00815+K00276+K00813+K00815+K00276+K08081+K00813+K00813+K00815+K00813+K00813+K00815+K00815
Glucosinolate biosynthesis	ko00966	1	c24402.graph_c0;	K00826
Aminoacyl-tRNA biosynthesis	ko00970	64	c13315.graph_c0;c13436.graph_c0;c17159.graph_c0;c17512.graph_c0;c18212.graph_c0;c18493.graph_c0;c18821.graph_c0;c19176.graph_c0;c20769.graph_c0;c21485.graph_c0;c23691.graph_c0;c23691.graph_c1;c24580.graph_c0;c24813.graph_c0;c25107.graph_c0;c25258.graph_c0;c25847.graph_c0;c26618.graph_c0;c26836.graph_c0;c27162.graph_c0;c28160.graph_c0;c28303.graph_c0;c2849.graph_c0;c29016.graph_c0;c29360.graph_c0;…	K01883+K01872+K01866+K01893+K01872+K01893+K01889+K01886+K01893+K01893+K01893+K01893+K01874+K01875+K01873+K01875+K00604+K01890+K04567+K01881+K01892+K01874+K01893+K01887+K01868+K01875+K01867+K01866+K02434+K01876+K01867+K01876+K01892+K01883+K14164+K01873+K01875+K01889+K01881+K01874+K04567+K01869+K01870+K01870+K01869+K01880+K01868+K01874+K01893+K01867+K01893+K01893+K01867+K01893+K01893+K01867+K01881+…
Biosynthesis of unsaturated fatty acids	ko01040	77	c10620.graph_c0;c12349.graph_c0;c12460.graph_c0;c12687.graph_c0;c12757.graph_c0;c1368.graph_c0;c14756.graph_c0;c15595.graph_c0;c15945.graph_c0;c16698.graph_c0;c17192.graph_c0;c17363.graph_c0;c18141.graph_c0;c19212.graph_c0;c19661.graph_c1;c20326.graph_c0;c20672.graph_c0;c20993.graph_c0;c21021.graph_c0;c21538.graph_c0;c22752.graph_c0;c23404.graph_c0;c23641.graph_c0;c24536.graph_c0;c24536.graph_c1;…	K00507+K03921+K00507+K10256+K10258+K00059+K10703+K00507+K10255+K10703+K07513+K10256+K10256+K10256+K10256+K00059+K10256+K10255+K00059+K00059+K00059+K10257+K00507+K10256+K10256+K10257+K10257+K07513+K10257+K10258+K10256+K00507+K10256+K07513+K00059+K00059+K00507+K10256+K00059+K00232+K10256+K00232+K00232+K03921+K00232+K10256+K10256+K10258+K00059+K00507+K10703+K00232+K10256+K00507+K10256+K10256+K07513+…
ABC transporters	ko02010	12	c11606.graph_c0;c16351.graph_c0;c21933.graph_c0;c21933.graph_c1;c25728.graph_c0;c27485.graph_c0;c27611.graph_c0;c29688.graph_c0;c33143.graph_c0;c33780.graph_c0;c70148.graph_c0;c7175.graph_c0;	K05663+K05658+K05658+K05658+K05663+K05658+K05674+K05658+K05674+K05658+K05661+K05663
Ribosome biogenesis in eukaryotes	ko03008	138	c11727.graph_c0;c12493.graph_c0;c12503.graph_c0;c13326.graph_c0;c13333.graph_c0;c14625.graph_c0;c14766.graph_c0;c15042.graph_c0;c15614.graph_c0;c16438.graph_c0;c1747.graph_c0;c17760.graph_c0;c17928.graph_c0;c19743.graph_c0;c19987.graph_c0;c20415.graph_c0;c20738.graph_c0;c20933.graph_c0;c21686.graph_c0;c22432.graph_c0;c23216.graph_c0;c23275.graph_c0;c2342.graph_c0;c23595.graph_c0;c24189.graph_c0;c…	K11131+K14572+K12845+K12619+K14563+K02218+K11129+K03537+K14568+K14535+K12619+K07936+K11129+K02218+K14290+K12845+K11883+K02218+K02218+K14557+K14548+K14570+K14563+K03115+K14560+K03097+K14549+K14571+K14561+K02218+K14572+K14539+K14538+K14538+K07936+K14554+K14552+K12619+K11108+K02218+K12619+K14559+K14550+K14558+K12619+K14569+K14546+K11128+K14568+K14548+K14553+K12619+K14564+K14546+K12619+K07936+K11131+…
Ribosome	ko03010	771	c10252.graph_c0;c10252.graph_c1;c10333.graph_c0;c1034.graph_c0;c10349.graph_c0;c1053.graph_c0;c10699.graph_c0;c10829.graph_c0;c1090.graph_c0;c10919.graph_c0;c10945.graph_c0;c10945.graph_c1;c10993.graph_c0;c11054.graph_c0;c1108.graph_c0;c11194.graph_c0;c11268.graph_c0;c11324.graph_c0;c1164.graph_c0;c11641.graph_c0;c1185.graph_c0;c12179.graph_c0;c12188.graph_c0;c12198.graph_c0;c12376.graph_c0;c1245…	K02955+K02955+K02934+K02938+K02975+K02928+K02923+K02875+K02958+K02889+K02955+K02955+K02997+K02882+K02960+K02881+K02866+K02871+K02954+K02873+K02912+K02981+K02962+K02921+K02898+K02993+K02903+K02991+K02910+K02960+K02893+K02974+K02995+K02934+K02930+K02985+K02937+K02877+K02936+K02919+K02899+K02936+K02993+K02915+K02932+K02932+K02934+K02945+K02935+K02962+K02918+K02873+K02891+K02981+K02889+K02882+K02875+…
RNA transport	ko03013	250	c10297.graph_c0;c10319.graph_c0;c10479.graph_c0;c10500.graph_c0;c10535.graph_c0;c11052.graph_c0;c11542.graph_c0;c11575.graph_c0;c11584.graph_c0;c11764.graph_c0;c11783.graph_c0;c11783.graph_c1;c11795.graph_c0;c1208.graph_c0;c12096.graph_c0;c12353.graph_c0;c12563.graph_c0;c12570.graph_c0;c12635.graph_c0;c13100.graph_c0;c13256.graph_c0;c13460.graph_c0;c13466.graph_c0;c13470.graph_c0;c13653.graph_c0;…	K03260+K14313+K03231+K03248+K03254+K12880+K14306+K03231+K14311+K03236+K03680+K03680+K03231+K14325+K03231+K14306+K12160+K14315+K03236+K03238+K12882+K12160+K03259+K13126+K03257+K03257+K14306+K03113+K03113+K14328+K03257+K14320+K03238+K14326+K03260+K03537+K03252+K14305+K03257+K03113+K03259+K03231+K14325+K14304+K14324+K12812+K12877+K03260+K07936+K12881+K03237+K12875+K03252+K13126+K14290+K12881+K12160+…
mRNA surveillance pathway	ko03015	144	c10343.graph_c0;c11901.graph_c0;c1208.graph_c0;c13256.graph_c0;c13470.graph_c0;c13819.graph_c0;c14112.graph_c0;c14286.graph_c0;c14527.graph_c0;c14746.graph_c0;c15755.graph_c0;c17027.graph_c0;c17251.graph_c0;c17403.graph_c0;c17418.graph_c0;c17483.graph_c0;c17549.graph_c0;c18009.graph_c0;c18078.graph_c0;c18482.graph_c0;c18804.graph_c0;c18891.graph_c0;c19888.graph_c0;c20025.graph_c0;c20731.graph_c0;…	K14405+K14411+K14325+K12882+K13126+K11583+K14401+K14328+K03265+K14326+K14411+K14325+K14411+K14324+K12812+K12877+K04382+K14396+K12881+K04382+K12875+K14376+K13126+K12881+K11584+K13126+K14397+K14411+K11584+K12882+K14396+K11583+K14376+K03267+K14406+K14376+K14294+K03265+K13126+K04382+K12876+K14397+K14411+K11584+K11584+K11584+K14396+K14405+K14399+K13025+K14405+K12881+K13171+K12882+K12882+K11584+K14325+…
RNA degradation	ko03018	157	c10129.graph_c0;c10590.graph_c0;c11123.graph_c0;c11543.graph_c0;c11805.graph_c0;c12760.graph_c0;c13080.graph_c0;c13207.graph_c0;c13326.graph_c0;c13470.graph_c0;c13691.graph_c0;c13749.graph_c0;c13861.graph_c0;c14343.graph_c0;c14382.graph_c0;c14857.graph_c0;c16009.graph_c0;c16198.graph_c0;c16907.graph_c0;c17072.graph_c0;c17166.graph_c0;c1747.graph_c0;c17824.graph_c0;c18025.graph_c0;c18702.graph_c0;…	K01689+K12613+K12624+K12627+K12616+K12625+K07573+K12581+K12619+K13126+K12605+K12626+K12624+K12616+K12602+K04077+K12605+K01689+K12616+K12581+K12622+K12619+K01689+K10643+K12591+K12605+K12592+K12603+K12616+K01689+K01689+K13126+K12616+K12590+K12581+K13126+K12603+K01689+K01689+K12623+K12613+K12608+K12614+K01689+K12606+K12603+K12620+K13126+K12605+K12581+K12627+K14442+K12586+K01689+K12593+K12620+K12604+…
RNA polymerase	ko03020	43	c10283.graph_c0;c12202.graph_c0;c13415.graph_c0;c17984.graph_c0;c18643.graph_c0;c20735.graph_c0;c20942.graph_c0;c21199.graph_c0;c2380.graph_c0;c24195.graph_c0;c24255.graph_c0;c24546.graph_c0;c24892.graph_c0;c25892.graph_c0;c25987.graph_c0;c27190.graph_c1;c28220.graph_c0;c28251.graph_c0;c28569.graph_c0;c30186.graph_c0;c30828.graph_c0;c31344.graph_c1;c32003.graph_c0;c32415.graph_c0;c33223.graph_c0;…	K03015+K03046+K03011+K03017+K03024+K03007+K14721+K03006+K03046+K03016+K03012+K03021+K03014+K03006+K03009+K03025+K03005+K03002+K03008+K03040+K03020+K03009+K03010+K03027+K03000+K03023+K03018+K02999+K03013+K03022+K03013+K03043+K03046+K03046+K03043+K03043+K03046+K03010+K03020+K03016+K03022+K03013+K03014
Basal transcription factors	ko03022	46	c13524.graph_c0;c14233.graph_c0;c14233.graph_c1;c16438.graph_c0;c16562.graph_c0;c16595.graph_c1;c17766.graph_c0;c18345.graph_c0;c18647.graph_c0;c20003.graph_c0;c20016.graph_c0;c20916.graph_c0;c21912.graph_c0;c22995.graph_c0;c23194.graph_c0;c24020.graph_c0;c24669.graph_c0;c24798.graph_c0;c25906.graph_c0;c26444.graph_c0;c26998.graph_c0;c28200.graph_c0;c29589.graph_c0;c29654.graph_c0;c30182.graph_c0…	K03138+K03135+K03135+K14535+K10842+K10845+K03135+K03122+K03127+K03120+K14649+K03131+K03126+K03142+K03134+K03128+K03139+K02202+K03133+K03130+K03124+K03139+K14649+K10843+K03136+K03144+K03125+K06634+K03123+K10844+K03120+K03128+K03132+K03131+K03141+K03143+K03126+K03123+K03139+K03124+K03124+K03123+K03135+K03120+K03125+K03137
DNA replication	ko03030	62	c10840.graph_c0;c11064.graph_c0;c12217.graph_c0;c1243.graph_c0;c12705.graph_c0;c12723.graph_c0;c13057.graph_c0;c13296.graph_c0;c13754.graph_c0;c13972.graph_c0;c14190.graph_c0;c14886.graph_c0;c15496.graph_c0;c15500.graph_c0;c15933.graph_c0;c17553.graph_c0;c17950.graph_c0;c17981.graph_c0;c18749.graph_c0;c20182.graph_c0;c20338.graph_c0;c21236.graph_c0;c21819.graph_c0;c21854.graph_c0;c22124.graph_c0;…	K07466+K07466+K04802+K02324+K02542+K07466+K03505+K07466+K07466+K02212+K07466+K10745+K10747+K02328+K02324+K04802+K07466+K07466+K04799+K02321+K10739+K10756+K10755+K07466+K02684+K02540+K02541+K04802+K02210+K02209+K04802+K10743+K10744+K04802+K07466+K03504+K10754+K02324+K02325+K10739+K10742+K02335+K07466+K10747+K02327+K07466+K10742+K07466+K10756+K07466+K04802+K10755+K07466+K07466+K10756+K07466+K07466+…
Spliceosome	ko03040	224	c10893.graph_c0;c11052.graph_c0;c11112.graph_c0;c11123.graph_c0;c11412.graph_c0;c11543.graph_c0;c11717.graph_c0;c12503.graph_c0;c12724.graph_c0;c12760.graph_c0;c13256.graph_c0;c1372.graph_c0;c13749.graph_c0;c13861.graph_c0;c14484.graph_c0;c15080.graph_c0;c15174.graph_c0;c15558.graph_c0;c15956.graph_c0;c16074.graph_c1;c16649.graph_c0;c17166.graph_c0;c17318.graph_c0;c17418.graph_c0;c17483.graph_c0;…	K12843+K12880+K12826+K12624+K12823+K12627+K12837+K12845+K03283+K12625+K12882+K03283+K12626+K12624+K12857+K12865+K12815+K12896+K03283+K03283+K03283+K12622+K03283+K12812+K12877+K12823+K12849+K12863+K12881+K12837+K12821+K12873+K12811+K12875+K12891+K12897+K12881+K12845+K12830+K12879+K11087+K09567+K12623+K10599+K12827+K11092+K03283+K12882+K11086+K03283+K03283+K12860+K12891+K12858+K11984+K12846+K11088+…
Proteasome	ko03050	91	c10213.graph_c0;c11312.graph_c0;c11406.graph_c0;c12713.graph_c0;c12953.graph_c0;c13405.graph_c0;c13696.graph_c0;c13704.graph_c0;c13890.graph_c0;c13974.graph_c0;c14317.graph_c0;c14738.graph_c0;c17263.graph_c0;c17323.graph_c0;c17733.graph_c0;c18148.graph_c0;c18321.graph_c0;c18321.graph_c1;c18471.graph_c0;c19826.graph_c0;c19917.graph_c0;c20232.graph_c1;c21069.graph_c0;c21818.graph_c0;c22407.graph_c0…	K03066+K03066+K02732+K10881+K02728+K10881+K02736+K03061+K10881+K02732+K03062+K03039+K02726+K02730+K02736+K03039+K03035+K03035+K03030+K06700+K03032+K03033+K02735+K02738+K02734+K02739+K02725+K02732+K03038+K03036+K02735+K03030+K02738+K10881+K03029+K02736+K03035+K03036+K03033+K03039+K02731+K03033+K03028+K03061+K03061+K03037+K02729+K03031+K06700+K03066+K02737+K06699+K03065+K03066+K03032+K11599+K02727+…
Protein export	ko03060	70	c10755.graph_c0;c11021.graph_c0;c12395.graph_c0;c13293.graph_c0;c13409.graph_c0;c14835.graph_c0;c14875.graph_c0;c14897.graph_c0;c17513.graph_c0;c18358.graph_c0;c18904.graph_c0;c19036.graph_c0;c19683.graph_c0;c19902.graph_c0;c20378.graph_c0;c20656.graph_c0;c20874.graph_c0;c21721.graph_c0;c22199.graph_c0;c2221.graph_c0;c23830.graph_c0;c24520.graph_c0;c24551.graph_c0;c24707.graph_c0;c26670.graph_c0;…	K12275+K03116+K10956+K09481+K12948+K10956+K10956+K10956+K12948+K13280+K13431+K09481+K03109+K09648+K09647+K12946+K03100+K09540+K13280+K10956+K03105+K09540+K10956+K03105+K03106+K03100+K03217+K09647+K03118+K03118+K03100+K13431+K03217+K12272+K03109+K03070+K03107+K03108+K03110+K09540+K03070+K03217+K03106+K09490+K09490+K09648+K03109+K07342+K03116+K03104+K09490+K03118+K09490+K10956+K10956+K07342+K07342+…
Base excision repair	ko03410	47	c10565.graph_c0;c11510.graph_c1;c12217.graph_c0;c12232.graph_c0;c1243.graph_c0;c13057.graph_c0;c14430.graph_c0;c14516.graph_c0;c15496.graph_c0;c15500.graph_c0;c15933.graph_c0;c17553.graph_c0;c18145.graph_c0;c18365.graph_c0;c18749.graph_c0;c19097.graph_c0;c21828.graph_c0;c231.graph_c0;c24188.graph_c0;c24245.graph_c0;c25163.graph_c0;c25778.graph_c0;c26027.graph_c0;c26189.graph_c0;c27287.graph_c0;c2…	K01246+K01247+K04802+K03652+K02324+K03505+K01246+K01246+K10747+K02328+K02324+K04802+K01142+K01246+K04799+K01246+K10772+K10802+K04802+K10801+K01246+K04802+K10773+K10798+K04802+K03648+K03504+K03575+K01247+K02324+K02325+K02335+K10798+K10747+K03660+K01246+K01246+K10563+K02327+K10803+K04802+K03575+K10772+K03512+K04802+K04802+K01247
Nucleotide excision repair	ko03420	73	c10840.graph_c0;c11064.graph_c0;c12217.graph_c0;c1243.graph_c0;c12723.graph_c0;c13057.graph_c0;c13296.graph_c0;c13754.graph_c0;c14190.graph_c0;c15496.graph_c0;c15500.graph_c0;c15778.graph_c0;c15933.graph_c0;c16562.graph_c0;c16595.graph_c1;c17553.graph_c0;c17950.graph_c0;c17981.graph_c0;c20338.graph_c0;c21236.graph_c0;c21419.graph_c0;c21819.graph_c0;c21854.graph_c0;c22500.graph_c0;c22995.graph_c0;…	K07466+K07466+K04802+K02324+K07466+K03505+K07466+K07466+K07466+K10747+K02328+K10849+K02324+K10842+K10845+K04802+K07466+K07466+K10739+K10756+K10839+K10755+K07466+K10609+K03142+K03868+K03868+K10841+K04802+K02202+K04802+K10839+K04802+K07466+K03504+K10754+K10570+K02324+K10843+K10846+K02325+K10739+K02335+K07466+K10848+K10747+K10140+K03144+K06634+K10844+K10610+K10849+K03141+K03143+K02327+K10838+K07466+…
Mismatch repair	ko03430	54	c10840.graph_c0;c11064.graph_c0;c12217.graph_c0;c12723.graph_c0;c13057.graph_c0;c13296.graph_c0;c13754.graph_c0;c14190.graph_c0;c15496.graph_c0;c15500.graph_c0;c16430.graph_c0;c17553.graph_c0;c17950.graph_c0;c17981.graph_c0;c20338.graph_c0;c21236.graph_c0;c21819.graph_c0;c21854.graph_c0;c24188.graph_c0;c25024.graph_c0;c25778.graph_c0;c27287.graph_c0;c27338.graph_c0;c27623.graph_c0;c28594.graph_c0…	K07466+K07466+K04802+K07466+K03505+K07466+K07466+K07466+K10747+K02328+K10746+K04802+K07466+K07466+K10739+K10756+K10755+K07466+K04802+K08734+K04802+K04802+K07466+K03504+K10754+K07456+K10739+K08735+K07466+K10858+K10747+K08736+K08739+K08737+K02327+K07466+K07466+K10756+K07466+K04802+K10755+K07466+K10746+K07466+K10746+K10756+K07466+K07466+K10746+K10746+K08734+K10746+K04802+K04802
Homologous recombination	ko03440	65	c10840.graph_c0;c11064.graph_c0;c12713.graph_c0;c12723.graph_c0;c13057.graph_c0;c13296.graph_c0;c1333.graph_c0;c13405.graph_c0;c13754.graph_c0;c13890.graph_c0;c14190.graph_c0;c15500.graph_c0;c16978.graph_c0;c17950.graph_c0;c17981.graph_c0;c19774.graph_c0;c19953.graph_c0;c19969.graph_c0;c19969.graph_c1;c20338.graph_c0;c21854.graph_c0;c22778.graph_c0;c25619.graph_c0;c25708.graph_c0;c26340.graph_c0;…	K07466+K07466+K10881+K07466+K03505+K07466+K10880+K10881+K07466+K10881+K07466+K02328+K10901+K07466+K07466+K03553+K04482+K03165+K03165+K10739+K07466+K10871+K10881+K10870+K10879+K10869+K07466+K03504+K10739+K02335+K07466+K10866+K03553+K10901+K10865+K03655+K02327+K07466+K03165+K10875+K07466+K07466+K03165+K08991+K04482+K03165+K08775+K07466+K07466+K08775+K10880+K10901+K10901+K08775+K10901+K08775+K07466+…
Non-homologous end-joining	ko03450	8	c18749.graph_c0;c20914.graph_c0;c31138.graph_c0;c32018.graph_c0;c32358.graph_c0;c34158.graph_c0;c38366.graph_c0;c59389.graph_c0;	K04799+K10884+K10866+K10865+K10885+K10777+K10886+K03512
Phosphatidylinositol signaling system	ko04070	91	c11772.graph_c0;c12356.graph_c0;c13709.graph_c0;c14168.graph_c0;c14346.graph_c0;c14465.graph_c1;c16232.graph_c0;c18576.graph_c0;c18957.graph_c0;c18957.graph_c1;c19078.graph_c0;c1992.graph_c0;c19974.graph_c0;c21422.graph_c0;c21763.graph_c0;c22230.graph_c0;c23342.graph_c0;c23944.graph_c0;c24230.graph_c0;c24756.graph_c0;c27179.graph_c0;c2722.graph_c0;c27390.graph_c1;c27507.graph_c0;c27781.graph_c0;c…	K00889+K00901+K10047+K00921+K00913+K00888+K00921+K00921+K02183+K02183+K05857+K00889+K00889+K01110+K00889+K00901+K00901+K05857+K00914+K00901+K00913+K00889+K00913+K01110+K00888+K05857+K05857+K10572+K00889+K00889+K00999+K02183+K00889+K00921+K02183+K01107+K00913+K00981+K00889+K10572+K02183+K02183+K00921+K00921+K00901+K00921+K00888+K00888+K00888+K00913+K00888+K00888+K00889+K00981+K00888+K05857+K00889+…
Plant hormone signal transduction	ko04075	265	c10077.graph_c0;c10682.graph_c0;c10759.graph_c0;c1109.graph_c0;c11568.graph_c0;c11665.graph_c0;c11700.graph_c0;c11724.graph_c0;c11782.graph_c0;c11907.graph_c0;c12165.graph_c1;c12181.graph_c0;c12200.graph_c0;c12220.graph_c0;c12359.graph_c0;c12556.graph_c0;c12674.graph_c0;c12746.graph_c0;c12844.graph_c0;c12844.graph_c1;c13062.graph_c0;c13608.graph_c0;c13628.graph_c0;c14323.graph_c0;c14399.graph_c0;…	K14496+K13946+K14496+K14516+K14498+K14494+K14432+K14494+K14496+K14431+K14488+K14489+K14500+K13416+K14514+K14496+K14492+K14502+K14499+K14499+K14487+K14488+K14498+K14432+K14498+K14496+K14488+K14487+K13416+K14498+K14496+K14485+K14432+K14488+K14496+K14487+K14488+K14502+K14498+K14491+K13463+K14496+K14498+K14498+K14488+K14488+K14487+K14500+K14495+K14488+K14490+K13464+K14487+K14496+K14431+K14510+K14491+…
Ubiquitin mediated proteolysis	ko04120	145	c11444.graph_c0;c11992.graph_c0;c11992.graph_c1;c12405.graph_c0;c12419.graph_c0;c12726.graph_c1;c13036.graph_c0;c13297.graph_c0;c13438.graph_c0;c13450.graph_c0;c13744.graph_c0;c14460.graph_c0;c15269.graph_c0;c15512.graph_c0;c16181.graph_c0;c16951.graph_c0;c17455.graph_c0;c17653.graph_c0;c18459.graph_c0;c19455.graph_c0;c19573.graph_c0;c20375.graph_c0;c20458.graph_c0;c21189.graph_c0;c21218.graph_c0…	K10144+K04506+K04506+K03094+K10583+K10573+K04506+K10579+K03347+K10580+K03347+K03363+K10143+K06689+K12456+K10589+K06689+K10590+K06689+K03358+K06689+K03353+K03094+K10576+K04506+K06688+K04506+K03178+K10599+K04506+K03094+K10588+K10609+K10576+K04554+K04506+K03349+K10578+K03868+K03868+K10583+K10573+K03094+K10597+K10144+K10143+K10581+K03347+K10143+K04506+K03357+K03350+K04506+K10578+K10570+K10144+K06689+…
Sulfur relay system	ko04122	15	c1498.graph_c0;c18687.graph_c0;c22091.graph_c0;c23117.graph_c0;c30844.graph_c0;c32804.graph_c0;c32932.graph_c0;c34896.graph_c0;c35324.graph_c2;c42454.graph_c0;c43138.graph_c0;c48705.graph_c0;c53694.graph_c0;c54456.graph_c0;c61320.graph_c0;	K04487+K04487+K01011+K14168+K00566+K03639+K14169+K03639+K11996+K04487+K04487+K14169+K04487+K04487+K14169
SNARE interactions in vesicular transport	ko04130	41	c12107.graph_c0;c14901.graph_c0;c15976.graph_c0;c18937.graph_c0;c19376.graph_c0;c19676.graph_c0;c19936.graph_c0;c20482.graph_c0;c20887.graph_c0;c21834.graph_c0;c22220.graph_c0;c22596.graph_c0;c22659.graph_c0;c23327.graph_c0;c25110.graph_c0;c25578.graph_c0;c25818.graph_c1;c25864.graph_c0;c26694.graph_c0;c27064.graph_c0;c28330.graph_c0;c28605.graph_c0;c29793.graph_c0;c30361.graph_c0;c30397.graph_c0…	K08498+K08515+K08489+K08509+K08517+K08495+K08495+K08489+K08507+K08515+K08516+K08516+K08492+K08493+K08493+K08497+K08504+K08495+K08504+K08493+K08507+K08498+K08490+K08489+K08493+K08490+K08515+K08515+K08515+K08493+K08516+K08495+K08490+K08508+K08515+K08515+K08486+K08496+K08517+K08517+K08498
Regulation of autophagy	ko04140	24	c11013.graph_c0;c11016.graph_c0;c12816.graph_c0;c16212.graph_c0;c19616.graph_c0;c21598.graph_c0;c22827.graph_c0;c23709.graph_c0;c24230.graph_c0;c24608.graph_c0;c25735.graph_c0;c28252.graph_c0;c28474.graph_c0;c28702.graph_c0;c31811.graph_c0;c31831.graph_c1;c33754.graph_c0;c34741.graph_c0;c34874.graph_c0;c35760.graph_c0;c37008.graph_c0;c40740.graph_c0;c52084.graph_c0;c6795.graph_c0;	K08341+K08333+K08341+K08341+K08341+K08342+K08341+K07198+K00914+K08341+K08333+K08336+K08343+K07198+K08339+K08341+K08337+K08269+K08333+K08334+K08333+K08342+K08332+K08333
Protein processing in endoplasmic reticulum	ko04141	317	c10078.graph_c0;c10755.graph_c0;c11197.graph_c0;c11688.graph_c0;c11912.graph_c0;c12248.graph_c0;c12309.graph_c0;c12395.graph_c0;c12405.graph_c0;c12677.graph_c0;c12724.graph_c0;c12945.graph_c0;c13019.graph_c0;c13167.graph_c0;c13293.graph_c0;c13438.graph_c0;c13445.graph_c0;c13565.graph_c0;c1372.graph_c0;c13744.graph_c0;c14464.graph_c0;c1465.graph_c0;c14705.graph_c0;c14835.graph_c0;c14875.graph_c0;c…	K13993+K12275+K13719+K13525+K13525+K14007+K09503+K10956+K03094+K13993+K03283+K07953+K04079+K14006+K09481+K03347+K13993+K10666+K03283+K03347+K14006+K04079+K04079+K10956+K10956+K10956+K06689+K03283+K10666+K13525+K03283+K08054+K08054+K03283+K09518+K03283+K06689+K14016+K11863+K09584+K13993+K06689+K03237+K12670+K09486+K13989+K14011+K09481+K06689+K13993+K13993+K13993+K03094+K04079+K14006+K04079+K10839+…
Endocytosis	ko04144	173	c10951.graph_c0;c10951.graph_c1;c10997.graph_c0;c11558.graph_c0;c11772.graph_c0;c12724.graph_c0;c12983.graph_c0;c13378.graph_c0;c13640.graph_c0;c13679.graph_c0;c1372.graph_c0;c13743.graph_c0;c14406.graph_c0;c14439.graph_c0;c15480.graph_c0;c15956.graph_c0;c16074.graph_c1;c16649.graph_c0;c17318.graph_c0;c17408.graph_c0;c17638.graph_c0;c17802.graph_c0;c18121.graph_c0;c18674.graph_c0;c18860.graph_c1;…	K01115+K01115+K12193+K07897+K00889+K03283+K11826+K07897+K12492+K04646+K03283+K04646+K07897+K12486+K01528+K03283+K03283+K03283+K03283+K12191+K12194+K11824+K12200+K12185+K12486+K07897+K12194+K00889+K00889+K11824+K01115+K12200+K00889+K12193+K03283+K07897+K12493+K03283+K03283+K12189+K03283+K12193+K12195+K12198+K12196+K04646+K03283+K11866+K11866+K11866+K00889+K01528+K12196+K03283+K12185+K12189+K01115+…
Phagosome	ko04145	170	c1104.graph_c0;c11409.graph_c0;c11558.graph_c0;c12395.graph_c0;c13034.graph_c0;c13056.graph_c0;c13293.graph_c0;c13352.graph_c0;c13378.graph_c0;c13480.graph_c0;c13494.graph_c0;c13570.graph_c0;c13714.graph_c0;c13750.graph_c0;c14168.graph_c0;c14291.graph_c0;c14349.graph_c0;c14406.graph_c0;c14835.graph_c0;c14875.graph_c0;c14897.graph_c0;c16232.graph_c0;c16372.graph_c0;c16472.graph_c0;c16472.graph_c1;…	K02154+K02154+K07897+K10956+K02151+K02154+K09481+K07375+K07897+K02152+K02150+K07374+K07375+K03661+K00921+K07375+K04392+K07897+K10956+K10956+K10956+K00921+K02148+K08054+K08054+K02152+K02152+K04392+K02146+K03661+K02147+K00921+K07375+K09481+K07374+K07374+K08517+K07897+K07375+K02146+K02146+K03661+K03661+K02153+K02155+K02148+K10956+K04392+K07897+K08492+K07374+K07375+K02154+K07374+K00914+K05692+K10956+…
Peroxisome	ko04146	128	c12212.graph_c0;c12766.graph_c0;c13591.graph_c0;c13651.graph_c0;c13893.graph_c0;c14097.graph_c0;c14300.graph_c0;c14333.graph_c0;c14333.graph_c1;c14396.graph_c0;c14490.graph_c0;c14615.graph_c0;c14845.graph_c0;c16571.graph_c0;c17192.graph_c0;c18337.graph_c0;c19110.graph_c0;c19536.graph_c0;c20124.graph_c0;c20170.graph_c0;c20797.graph_c0;c21017.graph_c0;c22421.graph_c0;c22421.graph_c1;c22605.graph_c0…	K11517+K13348+K01578+K13337+K13341+K04564+K06664+K01897+K01897+K04564+K13336+K03781+K01640+K03781+K07513+K04564+K11147+K00869+K03781+K03781+K04565+K13346+K03781+K03781+K01640+K11517+K04564+K01640+K13342+K13354+K01897+K03781+K13335+K07513+K01897+K04564+K13342+K00031+K03426+K01897+K11517+K04565+K07513+K04565+K13339+K00869+K01897+K03781+K01897+K01897+K01897+K01897+K13338+K12663+K01897+K12261+K13347+…
Plant-pathogen interaction	ko04626	181	c10071.graph_c0;c10244.graph_c0;c11541.graph_c0;c12220.graph_c0;c13019.graph_c0;c13189.graph_c0;c13323.graph_c0;c13498.graph_c0;c14141.graph_c0;c14673.graph_c0;c14701.graph_c0;c14705.graph_c0;c15065.graph_c0;c15422.graph_c0;c16054.graph_c0;c16157.graph_c0;c16238.graph_c0;c16975.graph_c0;c17273.graph_c0;c17322.graph_c0;c17696.graph_c0;c18142.graph_c1;c18624.graph_c0;c18957.graph_c0;c18957.graph_c1…	K13447+K13462+K13414+K13416+K04079+K13448+K13448+K13448+K13462+K13425+K13416+K04079+K13412+K13462+K13447+K04368+K13412+K13463+K13424+K13456+K13448+K13448+K13464+K02183+K02183+K13464+K13412+K13448+K13456+K13448+K13412+K13429+K04079+K12795+K13413+K13464+K13448+K13430+K13430+K13412+K13447+K02358+K13462+K04079+K04371+K04368+K00864+K13412+K13412+K13414+K13430+K13412+K04371+K13413+K13464+K13412+K12795+…
Natural killer cell mediated cytotoxicity	ko04650	29	c14349.graph_c0;c16157.graph_c0;c17279.graph_c0;c17654.graph_c0;c21642.graph_c0;c22287.graph_c0;c23548.graph_c0;c23708.graph_c0;c24254.graph_c0;c24629.graph_c0;c25328.graph_c0;c25604.graph_c0;c28555.graph_c0;c31392.graph_c0;c33195.graph_c0;c37345.graph_c0;c44873.graph_c0;c53624.graph_c0;c58188.graph_c0;c60739.graph_c0;c61590.graph_c0;c67243.graph_c0;c6979.graph_c0;c7365.graph_c0;c8476.graph_c0;c8…	K04392+K04368+K04371+K04392+K04371+K04392+K04371+K04368+K04371+K04371+K04371+K04371+K04371+K06268+K06268+K06268+K04371+K04371+K06268+K04371+K04392+K04371+K06268+K04392+K04392+K04392+K04371+K04371+K04371
Circadian rhythm - mammal	ko04710	18	c12405.graph_c0;c12499.graph_c0;c13438.graph_c0;c13744.graph_c0;c20458.graph_c0;c22096.graph_c0;c23655.graph_c0;c24017.graph_c0;c24780.graph_c0;c26997.graph_c0;c35570.graph_c0;c38718.graph_c0;c40653.graph_c0;c41940.graph_c0;c5393.graph_c0;c67936.graph_c0;c7969.graph_c0;c8277.graph_c0;	K03094+K02295+K03347+K03347+K03094+K03094+K03868+K03868+K03094+K03347+K03094+K03868+K03094+K03094+K03094+K03094+K03868+K03094
Circadian rhythm - plant	ko04712	23	c11169.graph_c0;c17750.graph_c0;c23474.graph_c0;c23595.graph_c0;c24423.graph_c0;c24517.graph_c0;c28743.graph_c0;c30702.graph_c0;c32322.graph_c0;c34285.graph_c0;c34552.graph_c0;c34835.graph_c0;c35533.graph_c0;c35940.graph_c0;c35990.graph_c0;c36268.graph_c0;c38810.graph_c0;c51109.graph_c0;c66696.graph_c0;c70056.graph_c0;c7577.graph_c0;c8264.graph_c0;c8264.graph_c1;	K12115+K12118+K00660+K03115+K00660+K03097+K12119+K00660+K03115+K12115+K12127+K12118+K03097+K03097+K03097+K00660+K12121+K00660+K03097+K03115+K12118+K03097+K03097
