# Supplementary material for: Critical metabolic pathways and genes cooperate for epoxy fatty acid-enriched oil production in developing seeds of Vernonia galamensis, an industrial oleaginous plant
Source: Biotechnol Biofuels Bioprod. 2022 Feb 25;15:21. doi: 10.1186/s13068-022-02120-2 (PMC8881847; doi:10.1186/s13068-022-02120-2)
Supplement: Supplementary file 9 — Additional file 9: Table S7. Significantly enriched GO terms from differentially expressed genes. [file 13068_2022_2120_MOESM9_ESM.xls]

## Sheet: Sheet1
Table S7 Significantly enriched GO terms from differentially expressed genes
#Gene_Ontology_term	Cluter_frequency	Genome_frequency	P-value	Corrected_P-value
Biological Process: response to hydrogen peroxide (GO:0042542);	12 out of 242 4.95867768595041%	183 out of 21364 0.856581164575922%	1.25564e-06	0.000507277
Biological Process: iron ion transmembrane transport (GO:0034755);	3 out of 242 1.2396694214876%	9 out of 21364 0.0421269425201273%	0.000114659	0.0463221
Biological Process: response to high light intensity (GO:0009644);	10 out of 242 4.13223140495868%	213 out of 21364 0.99700430630968%	0.000166203	0.0671462
Biological Process: negative regulation of endopeptidase activity (GO:0010951);	2 out of 242 0.826446280991736%	3 out of 21364 0.0140423141733758%	0.00038049	0.153718
Biological Process: heat acclimation (GO:0010286);	6 out of 242 2.47933884297521%	92 out of 21364 0.430630967983524%	0.000628427	0.253885
Biological Process: response to hypoxia (GO:0001666);	5 out of 242 2.06611570247934%	63 out of 21364 0.294888597640891%	0.000736686	0.297621
Biological Process: killing of cells of other organism (GO:0031640);	2 out of 242 0.826446280991736%	5 out of 21364 0.0234038569556263%	0.0012494	0.504757
Biological Process: oxidation-reduction process (GO:0055114);	38 out of 242 15.702479338843%	2065 out of 21364 9.66579292267366%	0.00190861	0.771077
Biological Process: oligopeptide transport (GO:0006857);	6 out of 242 2.47933884297521%	115 out of 21364 0.538288709979405%	0.00199987	0.807949
Biological Process: response to desiccation (GO:0009269);	4 out of 242 1.65289256198347%	48 out of 21364 0.224677026774012%	0.00211405	0.854077
Biological Process: secondary cell wall biogenesis (GO:0009834);	4 out of 242 1.65289256198347%	48 out of 21364 0.224677026774012%	0.00211405	0.854077
Biological Process: potassium ion homeostasis (GO:0055075);	2 out of 242 0.826446280991736%	7 out of 21364 0.0327653997378768%	0.00258471	1
Biological Process: response to salicylic acid (GO:0009751);	4 out of 242 1.65289256198347%	59 out of 21364 0.27616551207639%	0.00448872	1
Biological Process: xylan catabolic process (GO:0045493);	3 out of 242 1.2396694214876%	30 out of 21364 0.140423141733758%	0.0046501	1
Biological Process: lignin catabolic process (GO:0046274);	3 out of 242 1.2396694214876%	30 out of 21364 0.140423141733758%	0.0046501	1
Biological Process: sucrose metabolic process (GO:0005985);	3 out of 242 1.2396694214876%	32 out of 21364 0.149784684516008%	0.00558737	1
Biological Process: anthocyanin-containing compound biosynthetic process (GO:0009718);	3 out of 242 1.2396694214876%	33 out of 21364 0.154465455907134%	0.00609535	1
Biological Process: plant-type cell wall loosening (GO:0009828);	2 out of 242 0.826446280991736%	11 out of 21364 0.0514884853023778%	0.0065701	1
Biological Process: cellular iron ion homeostasis (GO:0006879);	3 out of 242 1.2396694214876%	35 out of 21364 0.163826998689384%	0.00719178	1
Biological Process: seed germination (GO:0009845);	6 out of 242 2.47933884297521%	153 out of 21364 0.716158022842164%	0.00805598	1
Biological Process: response to sucrose (GO:0009744);	6 out of 242 2.47933884297521%	156 out of 21364 0.73020033701554%	0.00882079	1
Biological Process: response to abscisic acid (GO:0009737);	11 out of 242 4.54545454545455%	422 out of 21364 1.97528552705486%	0.00899266	1
Biological Process: zinc ion transmembrane transport (GO:0071577);	2 out of 242 0.826446280991736%	14 out of 21364 0.0655307994757536%	0.0106303	1
Biological Process: response to water deprivation (GO:0009414);	9 out of 242 3.71900826446281%	320 out of 21364 1.49784684516008%	0.0110434	1
Biological Process: posttranscriptional regulation of gene expression (GO:0010608);	1 out of 242 0.413223140495868%	1 out of 21364 0.00468077139112526%	0.0113275	1
Biological Process: coenzyme M biosynthetic process (GO:0019295);	1 out of 242 0.413223140495868%	1 out of 21364 0.00468077139112526%	0.0113275	1
Biological Process: cellular response to red light (GO:0071491);	1 out of 242 0.413223140495868%	1 out of 21364 0.00468077139112526%	0.0113275	1
Biological Process: actomyosin contractile ring contraction (GO:0000916);	1 out of 242 0.413223140495868%	1 out of 21364 0.00468077139112526%	0.0113275	1
Biological Process: intracellular sequestering of iron ion (GO:0006880);	1 out of 242 0.413223140495868%	1 out of 21364 0.00468077139112526%	0.0113275	1
Biological Process: regulation of defense response to virus (GO:0050688);	1 out of 242 0.413223140495868%	1 out of 21364 0.00468077139112526%	0.0113275	1
Biological Process: cellular response to far red light (GO:0071490);	1 out of 242 0.413223140495868%	1 out of 21364 0.00468077139112526%	0.0113275	1
Biological Process: glutamine metabolic process (GO:0006541);	2 out of 242 0.826446280991736%	15 out of 21364 0.0702115708668789%	0.0121749	1
Biological Process: terpenoid biosynthetic process (GO:0016114);	3 out of 242 1.2396694214876%	43 out of 21364 0.201273169818386%	0.0126932	1
Biological Process: plant-type cell wall organization (GO:0009664);	5 out of 242 2.06611570247934%	123 out of 21364 0.575734881108407%	0.0131312	1
Biological Process: lipid storage (GO:0019915);	4 out of 242 1.65289256198347%	81 out of 21364 0.379142482681146%	0.0135384	1
Biological Process: response to light stimulus (GO:0009416);	6 out of 242 2.47933884297521%	173 out of 21364 0.80977345066467%	0.0141618	1
Biological Process: sulfate transport (GO:0008272);	2 out of 242 0.826446280991736%	17 out of 21364 0.0795731136491294%	0.0155369	1
Biological Process: response to freezing (GO:0050826);	4 out of 242 1.65289256198347%	85 out of 21364 0.397865568245647%	0.0159132	1
Biological Process: carbohydrate metabolic process (GO:0005975);	10 out of 242 4.13223140495868%	413 out of 21364 1.93315858453473%	0.0198064	1
Biological Process: lithium ion transport (GO:0010351);	3 out of 242 1.2396694214876%	52 out of 21364 0.243400112338513%	0.0211095	1
Biological Process: pollen tube guidance (GO:0010183);	2 out of 242 0.826446280991736%	20 out of 21364 0.0936154278225051%	0.021229	1
Biological Process: cellular component organization (GO:0016043);	4 out of 242 1.65289256198347%	93 out of 21364 0.435311739374649%	0.0214086	1
Biological Process: diterpenoid biosynthetic process (GO:0016102);	1 out of 242 0.413223140495868%	2 out of 21364 0.00936154278225051%	0.0225271	1
Biological Process: urate catabolic process (GO:0019628);	1 out of 242 0.413223140495868%	2 out of 21364 0.00936154278225051%	0.0225271	1
Biological Process: gibberellin metabolic process (GO:0009685);	1 out of 242 0.413223140495868%	2 out of 21364 0.00936154278225051%	0.0225271	1
Biological Process: proline catabolic process (GO:0006562);	1 out of 242 0.413223140495868%	2 out of 21364 0.00936154278225051%	0.0225271	1
Biological Process: response to 1-aminocyclopropane-1-carboxylic acid (GO:0009961);	1 out of 242 0.413223140495868%	2 out of 21364 0.00936154278225051%	0.0225271	1
Biological Process: positive regulation of telomerase activity (GO:0051973);	1 out of 242 0.413223140495868%	2 out of 21364 0.00936154278225051%	0.0225271	1
Biological Process: cyanogenic glycoside biosynthetic process (GO:0019756);	1 out of 242 0.413223140495868%	2 out of 21364 0.00936154278225051%	0.0225271	1
Biological Process: porphyrin-containing compound metabolic process (GO:0006778);	1 out of 242 0.413223140495868%	2 out of 21364 0.00936154278225051%	0.0225271	1
Biological Process: L-asparagine biosynthetic process (GO:0070981);	1 out of 242 0.413223140495868%	2 out of 21364 0.00936154278225051%	0.0225271	1
Biological Process: response to cold (GO:0009409);	10 out of 242 4.13223140495868%	423 out of 21364 1.97996629844598%	0.0229118	1
Biological Process: glucosinolate biosynthetic process (GO:0019761);	5 out of 242 2.06611570247934%	143 out of 21364 0.669350308930912%	0.0235803	1
Biological Process: gibberellin biosynthetic process (GO:0009686);	2 out of 242 0.826446280991736%	23 out of 21364 0.107657741995881%	0.0276486	1
Biological Process: response to molecule of fungal origin (GO:0002238);	2 out of 242 0.826446280991736%	24 out of 21364 0.112338513387006%	0.0299406	1
Biological Process: protein folding (GO:0006457);	9 out of 242 3.71900826446281%	385 out of 21364 1.80209698558322%	0.0319662	1
Biological Process: floral organ abscission (GO:0010227);	2 out of 242 0.826446280991736%	25 out of 21364 0.117019284778131%	0.0323053	1
Biological Process: syncytium formation (GO:0006949);	2 out of 242 0.826446280991736%	25 out of 21364 0.117019284778131%	0.0323053	1
Biological Process: secretion by cell (GO:0032940);	2 out of 242 0.826446280991736%	25 out of 21364 0.117019284778131%	0.0323053	1
Biological Process: maltose biosynthetic process (GO:0000024);	1 out of 242 0.413223140495868%	3 out of 21364 0.0140423141733758%	0.0336005	1
Biological Process: glycoside catabolic process (GO:0016139);	1 out of 242 0.413223140495868%	3 out of 21364 0.0140423141733758%	0.0336005	1
Biological Process: regulation of removal of superoxide radicals (GO:2000121);	1 out of 242 0.413223140495868%	3 out of 21364 0.0140423141733758%	0.0336005	1
Biological Process: acquisition of desiccation tolerance in seed (GO:0048700);	1 out of 242 0.413223140495868%	3 out of 21364 0.0140423141733758%	0.0336005	1
Biological Process: pigmentation (GO:0043473);	1 out of 242 0.413223140495868%	3 out of 21364 0.0140423141733758%	0.0336005	1
Biological Process: alkaloid biosynthetic process (GO:0009821);	1 out of 242 0.413223140495868%	3 out of 21364 0.0140423141733758%	0.0336005	1
Biological Process: induced systemic resistance (GO:0009682);	1 out of 242 0.413223140495868%	3 out of 21364 0.0140423141733758%	0.0336005	1
Biological Process: GDP-mannose biosynthetic process (GO:0009298);	1 out of 242 0.413223140495868%	3 out of 21364 0.0140423141733758%	0.0336005	1
Biological Process: response to cobalt ion (GO:0032025);	1 out of 242 0.413223140495868%	3 out of 21364 0.0140423141733758%	0.0336005	1
Biological Process: beta-alanine catabolic process (GO:0019484);	1 out of 242 0.413223140495868%	3 out of 21364 0.0140423141733758%	0.0336005	1
Biological Process: cellular response to blue light (GO:0071483);	1 out of 242 0.413223140495868%	3 out of 21364 0.0140423141733758%	0.0336005	1
Biological Process: regulation of response to stress (GO:0080134);	1 out of 242 0.413223140495868%	3 out of 21364 0.0140423141733758%	0.0336005	1
Biological Process: cellular amino acid catabolic process (GO:0009063);	1 out of 242 0.413223140495868%	3 out of 21364 0.0140423141733758%	0.0336005	1
Biological Process: regulation of anatomical structure morphogenesis (GO:0022603);	1 out of 242 0.413223140495868%	3 out of 21364 0.0140423141733758%	0.0336005	1
Biological Process: glycosylceramide catabolic process (GO:0046477);	1 out of 242 0.413223140495868%	3 out of 21364 0.0140423141733758%	0.0336005	1
Biological Process: cellular response to UV-A (GO:0071492);	1 out of 242 0.413223140495868%	3 out of 21364 0.0140423141733758%	0.0336005	1
Biological Process: vacuole inheritance (GO:0000011);	1 out of 242 0.413223140495868%	3 out of 21364 0.0140423141733758%	0.0336005	1
Biological Process: oxygen transport (GO:0015671);	1 out of 242 0.413223140495868%	3 out of 21364 0.0140423141733758%	0.0336005	1
Biological Process: myo-inositol hexakisphosphate biosynthetic process (GO:0010264);	3 out of 242 1.2396694214876%	63 out of 21364 0.294888597640891%	0.0346702	1
Biological Process: regulation of pH (GO:0006885);	2 out of 242 0.826446280991736%	26 out of 21364 0.121700056169257%	0.0347409	1
Biological Process: embryo sac development (GO:0009553);	3 out of 242 1.2396694214876%	64 out of 21364 0.299569369032016%	0.0360803	1
Biological Process: organ senescence (GO:0010260);	2 out of 242 0.826446280991736%	27 out of 21364 0.126380827560382%	0.0372454	1
Biological Process: response to nitrate (GO:0010167);	4 out of 242 1.65289256198347%	116 out of 21364 0.54296948137053%	0.0430646	1
Biological Process: meristem structural organization (GO:0009933);	3 out of 242 1.2396694214876%	69 out of 21364 0.322973225987643%	0.0435656	1
Biological Process: anaerobic respiration (GO:0009061);	1 out of 242 0.413223140495868%	4 out of 21364 0.018723085564501%	0.0445489	1
Biological Process: ascospore wall assembly (GO:0030476);	1 out of 242 0.413223140495868%	4 out of 21364 0.018723085564501%	0.0445489	1
Biological Process: pteridine-containing compound metabolic process (GO:0042558);	1 out of 242 0.413223140495868%	4 out of 21364 0.018723085564501%	0.0445489	1
Biological Process: cellular response to high light intensity (GO:0071486);	1 out of 242 0.413223140495868%	4 out of 21364 0.018723085564501%	0.0445489	1
Biological Process: glycerophosphate shuttle (GO:0006127);	1 out of 242 0.413223140495868%	4 out of 21364 0.018723085564501%	0.0445489	1
Biological Process: response to L-ascorbic acid (GO:0033591);	1 out of 242 0.413223140495868%	4 out of 21364 0.018723085564501%	0.0445489	1
Biological Process: positive regulation of abscisic acid biosynthetic process (GO:0010116);	1 out of 242 0.413223140495868%	4 out of 21364 0.018723085564501%	0.0445489	1
Biological Process: inositol metabolic process (GO:0006020);	1 out of 242 0.413223140495868%	4 out of 21364 0.018723085564501%	0.0445489	1
Biological Process: pollination (GO:0009856);	1 out of 242 0.413223140495868%	4 out of 21364 0.018723085564501%	0.0445489	1
Biological Process: regulation of hydrogen peroxide metabolic process (GO:0010310);	4 out of 242 1.65289256198347%	120 out of 21364 0.561692566935031%	0.0477421	1
Biological Process: sulfur compound biosynthetic process (GO:0044272);	2 out of 242 0.826446280991736%	31 out of 21364 0.145103913124883%	0.047916	1
Biological Process: metabolic process (GO:0008152);	13 out of 242 5.37190082644628%	684 out of 21364 3.20164763152968%	0.0485347	1
Biological Process: biological regulation (GO:0065007);	2 out of 242 0.826446280991736%	32 out of 21364 0.149784684516008%	0.0507379	1
Biological Process: nitrate transport (GO:0015706);	4 out of 242 1.65289256198347%	123 out of 21364 0.575734881108407%	0.0514277	1
Biological Process: sodium ion transmembrane transport (GO:0035725);	2 out of 242 0.826446280991736%	33 out of 21364 0.154465455907134%	0.053618	1
Biological Process: response to osmotic stress (GO:0006970);	3 out of 242 1.2396694214876%	76 out of 21364 0.35573862572552%	0.0552338	1
Biological Process: histone H3 acetylation (GO:0043966);	1 out of 242 0.413223140495868%	5 out of 21364 0.0234038569556263%	0.0553737	1
Biological Process: photoprotection (GO:0010117);	1 out of 242 0.413223140495868%	5 out of 21364 0.0234038569556263%	0.0553737	1
Biological Process: lipid metabolic process (GO:0006629);	5 out of 242 2.06611570247934%	183 out of 21364 0.856581164575922%	0.0576102	1
Biological Process: fatty acid biosynthetic process (GO:0006633);	4 out of 242 1.65289256198347%	128 out of 21364 0.599138738064033%	0.0579066	1
Biological Process: para-aminobenzoic acid metabolic process (GO:0046482);	2 out of 242 0.826446280991736%	35 out of 21364 0.163826998689384%	0.0595465	1
Biological Process: stamen development (GO:0048443);	3 out of 242 1.2396694214876%	81 out of 21364 0.379142482681146%	0.0643853	1
Biological Process: pollen tube adhesion (GO:0009865);	1 out of 242 0.413223140495868%	6 out of 21364 0.0280846283467515%	0.0660765	1
Biological Process: cellular response to sucrose starvation (GO:0043617);	1 out of 242 0.413223140495868%	6 out of 21364 0.0280846283467515%	0.0660765	1
Biological Process: alpha-amino acid metabolic process (GO:1901605);	1 out of 242 0.413223140495868%	6 out of 21364 0.0280846283467515%	0.0660765	1
Biological Process: protein ADP-ribosylation (GO:0006471);	1 out of 242 0.413223140495868%	6 out of 21364 0.0280846283467515%	0.0660765	1
Biological Process: carboxylic acid biosynthetic process (GO:0046394);	1 out of 242 0.413223140495868%	6 out of 21364 0.0280846283467515%	0.0660765	1
Biological Process: oligosaccharide metabolic process (GO:0009311);	1 out of 242 0.413223140495868%	6 out of 21364 0.0280846283467515%	0.0660765	1
Biological Process: positive regulation of plant-type hypersensitive response (GO:0034052);	1 out of 242 0.413223140495868%	6 out of 21364 0.0280846283467515%	0.0660765	1
Biological Process: indole-containing compound metabolic process (GO:0042430);	1 out of 242 0.413223140495868%	6 out of 21364 0.0280846283467515%	0.0660765	1
Biological Process: circadian regulation of gene expression (GO:0032922);	1 out of 242 0.413223140495868%	6 out of 21364 0.0280846283467515%	0.0660765	1
Biological Process: glycerol catabolic process (GO:0019563);	1 out of 242 0.413223140495868%	6 out of 21364 0.0280846283467515%	0.0660765	1
Biological Process: chronological cell aging (GO:0001300);	1 out of 242 0.413223140495868%	6 out of 21364 0.0280846283467515%	0.0660765	1
Biological Process: response to heat (GO:0009408);	6 out of 242 2.47933884297521%	251 out of 21364 1.17487361917244%	0.0666868	1
Biological Process: trehalose biosynthetic process (GO:0005992);	2 out of 242 0.826446280991736%	38 out of 21364 0.17786931286276%	0.0688353	1
Biological Process: regulation of defense response (GO:0031347);	3 out of 242 1.2396694214876%	84 out of 21364 0.393184796854522%	0.07019	1
Biological Process: purine nucleobase metabolic process (GO:0006144);	1 out of 242 0.413223140495868%	7 out of 21364 0.0327653997378768%	0.0766584	1
Biological Process: copper ion transport (GO:0006825);	1 out of 242 0.413223140495868%	7 out of 21364 0.0327653997378768%	0.0766584	1
Biological Process: glutamate decarboxylation to succinate (GO:0006540);	1 out of 242 0.413223140495868%	7 out of 21364 0.0327653997378768%	0.0766584	1
Biological Process: mRNA polyadenylation (GO:0006378);	1 out of 242 0.413223140495868%	7 out of 21364 0.0327653997378768%	0.0766584	1
Biological Process: malate transport (GO:0015743);	1 out of 242 0.413223140495868%	7 out of 21364 0.0327653997378768%	0.0766584	1
Biological Process: long-day photoperiodism, flowering (GO:0048574);	1 out of 242 0.413223140495868%	7 out of 21364 0.0327653997378768%	0.0766584	1
Biological Process: xyloglucan metabolic process (GO:0010411);	1 out of 242 0.413223140495868%	7 out of 21364 0.0327653997378768%	0.0766584	1
Biological Process: histone acetylation (GO:0016573);	2 out of 242 0.826446280991736%	42 out of 21364 0.196592398427261%	0.0818953	1
Biological Process: pentacyclic triterpenoid biosynthetic process (GO:0019745);	2 out of 242 0.826446280991736%	42 out of 21364 0.196592398427261%	0.0818953	1
Biological Process: camalexin biosynthetic process (GO:0010120);	1 out of 242 0.413223140495868%	8 out of 21364 0.0374461711290021%	0.087121	1
Biological Process: phenylpropanoid biosynthetic process (GO:0009699);	1 out of 242 0.413223140495868%	8 out of 21364 0.0374461711290021%	0.087121	1
Biological Process: glycerol-3-phosphate metabolic process (GO:0006072);	1 out of 242 0.413223140495868%	8 out of 21364 0.0374461711290021%	0.087121	1
Biological Process: suspensor development (GO:0010098);	1 out of 242 0.413223140495868%	8 out of 21364 0.0374461711290021%	0.087121	1
Biological Process: response to mannitol (GO:0010555);	1 out of 242 0.413223140495868%	8 out of 21364 0.0374461711290021%	0.087121	1
Biological Process: cellular response to light stimulus (GO:0071482);	1 out of 242 0.413223140495868%	8 out of 21364 0.0374461711290021%	0.087121	1
Biological Process: cellular component organization or biogenesis (GO:0071840);	1 out of 242 0.413223140495868%	8 out of 21364 0.0374461711290021%	0.087121	1
Biological Process: pigment biosynthetic process (GO:0046148);	1 out of 242 0.413223140495868%	8 out of 21364 0.0374461711290021%	0.087121	1
Biological Process: cysteine biosynthetic process (GO:0019344);	5 out of 242 2.06611570247934%	213 out of 21364 0.99700430630968%	0.0953173	1
Biological Process: defense response (GO:0006952);	5 out of 242 2.06611570247934%	213 out of 21364 0.99700430630968%	0.0953173	1
Biological Process: phototropism (GO:0009638);	1 out of 242 0.413223140495868%	9 out of 21364 0.0421269425201273%	0.0974655	1
Biological Process: sexual reproduction (GO:0019953);	1 out of 242 0.413223140495868%	9 out of 21364 0.0421269425201273%	0.0974655	1
Biological Process: gamma-aminobutyric acid catabolic process (GO:0009450);	1 out of 242 0.413223140495868%	9 out of 21364 0.0421269425201273%	0.0974655	1
Biological Process: organonitrogen compound biosynthetic process (GO:1901566);	1 out of 242 0.413223140495868%	9 out of 21364 0.0421269425201273%	0.0974655	1
Biological Process: cellular nitrogen compound biosynthetic process (GO:0044271);	1 out of 242 0.413223140495868%	9 out of 21364 0.0421269425201273%	0.0974655	1
Biological Process: heterocycle biosynthetic process (GO:0018130);	1 out of 242 0.413223140495868%	10 out of 21364 0.0468077139112526%	0.107693	1
Biological Process: cellular response to ethylene stimulus (GO:0071369);	1 out of 242 0.413223140495868%	10 out of 21364 0.0468077139112526%	0.107693	1
Biological Process: seed dormancy process (GO:0010162);	3 out of 242 1.2396694214876%	102 out of 21364 0.477438681894776%	0.10954	1
Biological Process: transport (GO:0006810);	6 out of 242 2.47933884297521%	288 out of 21364 1.34806216064407%	0.110064	1
Biological Process: cell division (GO:0051301);	4 out of 242 1.65289256198347%	161 out of 21364 0.753604193971166%	0.110719	1
Biological Process: response to gibberellin (GO:0009739);	2 out of 242 0.826446280991736%	51 out of 21364 0.238719340947388%	0.113658	1
Biological Process: response to salt stress (GO:0009651);	12 out of 242 4.95867768595041%	716 out of 21364 3.35143231604568%	0.115105	1
Biological Process: response to ethylene (GO:0009723);	4 out of 242 1.65289256198347%	164 out of 21364 0.767646508144542%	0.116325	1
Biological Process: response to oxidative stress (GO:0006979);	5 out of 242 2.06611570247934%	227 out of 21364 1.06253510578543%	0.116346	1
Biological Process: starch metabolic process (GO:0005982);	2 out of 242 0.826446280991736%	52 out of 21364 0.243400112338513%	0.11736	1
Biological Process: CTP biosynthetic process (GO:0006241);	1 out of 242 0.413223140495868%	11 out of 21364 0.0514884853023778%	0.117806	1
Biological Process: nucleoside diphosphate phosphorylation (GO:0006165);	1 out of 242 0.413223140495868%	11 out of 21364 0.0514884853023778%	0.117806	1
Biological Process: glutamate biosynthetic process (GO:0006537);	1 out of 242 0.413223140495868%	11 out of 21364 0.0514884853023778%	0.117806	1
Biological Process: GTP biosynthetic process (GO:0006183);	1 out of 242 0.413223140495868%	11 out of 21364 0.0514884853023778%	0.117806	1
Biological Process: UTP biosynthetic process (GO:0006228);	1 out of 242 0.413223140495868%	11 out of 21364 0.0514884853023778%	0.117806	1
Biological Process: steroid metabolic process (GO:0008202);	1 out of 242 0.413223140495868%	11 out of 21364 0.0514884853023778%	0.117806	1
Biological Process: sugar mediated signaling pathway (GO:0010182);	3 out of 242 1.2396694214876%	106 out of 21364 0.496161767459277%	0.119236	1
Biological Process: systemic acquired resistance, salicylic acid mediated signaling pathway (GO:0009862);	4 out of 242 1.65289256198347%	168 out of 21364 0.786369593709043%	0.123988	1
Biological Process: cellular response to gravity (GO:0071258);	1 out of 242 0.413223140495868%	12 out of 21364 0.0561692566935031%	0.127804	1
Biological Process: positive regulation of seed germination (GO:0010030);	1 out of 242 0.413223140495868%	12 out of 21364 0.0561692566935031%	0.127804	1
Biological Process: plant-type cell wall modification involved in multidimensional cell growth (GO:0009831);	1 out of 242 0.413223140495868%	12 out of 21364 0.0561692566935031%	0.127804	1
Biological Process: cell wall modification involved in abscission (GO:0009830);	1 out of 242 0.413223140495868%	12 out of 21364 0.0561692566935031%	0.127804	1
Biological Process: multicellular organismal development (GO:0007275);	3 out of 242 1.2396694214876%	111 out of 21364 0.519565624414904%	0.131781	1
Biological Process: tryptophan catabolic process (GO:0006569);	2 out of 242 0.826446280991736%	56 out of 21364 0.262123197903014%	0.132457	1
Biological Process: proteasomal protein catabolic process (GO:0010498);	3 out of 242 1.2396694214876%	112 out of 21364 0.524246395806029%	0.134344	1
Biological Process: systemic acquired resistance (GO:0009627);	4 out of 242 1.65289256198347%	174 out of 21364 0.814454222055795%	0.135873	1
Biological Process: regulation of salicylic acid metabolic process (GO:0010337);	1 out of 242 0.413223140495868%	13 out of 21364 0.0608500280846283%	0.137689	1
Biological Process: regulation of transport (GO:0051049);	1 out of 242 0.413223140495868%	13 out of 21364 0.0608500280846283%	0.137689	1
Biological Process: phosphate ion homeostasis (GO:0055062);	1 out of 242 0.413223140495868%	13 out of 21364 0.0608500280846283%	0.137689	1
Biological Process: glucose catabolic process (GO:0006007);	3 out of 242 1.2396694214876%	115 out of 21364 0.538288709979405%	0.142136	1
Biological Process: defense response to bacterium (GO:0042742);	7 out of 242 2.89256198347107%	382 out of 21364 1.78805467140985%	0.144467	1
Biological Process: proximal/distal pattern formation (GO:0009954);	1 out of 242 0.413223140495868%	14 out of 21364 0.0655307994757536%	0.147463	1
Biological Process: lysine biosynthetic process via diaminopimelate (GO:0009089);	1 out of 242 0.413223140495868%	14 out of 21364 0.0655307994757536%	0.147463	1
Biological Process: photosystem II repair (GO:0010206);	1 out of 242 0.413223140495868%	14 out of 21364 0.0655307994757536%	0.147463	1
Biological Process: stomatal movement (GO:0010118);	2 out of 242 0.826446280991736%	60 out of 21364 0.280846283467515%	0.147965	1
Biological Process: cellular response to iron ion starvation (GO:0010106);	2 out of 242 0.826446280991736%	60 out of 21364 0.280846283467515%	0.147965	1
Biological Process: seed development (GO:0048316);	2 out of 242 0.826446280991736%	62 out of 21364 0.290207826249766%	0.155852	1
Biological Process: cell fate specification (GO:0001708);	1 out of 242 0.413223140495868%	15 out of 21364 0.0702115708668789%	0.157126	1
Biological Process: response to glucose (GO:0009749);	2 out of 242 0.826446280991736%	64 out of 21364 0.299569369032016%	0.163817	1
Biological Process: iron ion transport (GO:0006826);	2 out of 242 0.826446280991736%	64 out of 21364 0.299569369032016%	0.163817	1
Biological Process: regulation of meristem growth (GO:0010075);	4 out of 242 1.65289256198347%	188 out of 21364 0.879985021531548%	0.165277	1
Biological Process: defense response to fungus (GO:0050832);	5 out of 242 2.06611570247934%	256 out of 21364 1.19827747612807%	0.166083	1
Biological Process: defense response to oomycetes (GO:0002229);	1 out of 242 0.413223140495868%	16 out of 21364 0.0748923422580041%	0.166681	1
Biological Process: aromatic compound biosynthetic process (GO:0019438);	1 out of 242 0.413223140495868%	16 out of 21364 0.0748923422580041%	0.166681	1
Biological Process: L-methionine salvage from methylthioadenosine (GO:0019509);	1 out of 242 0.413223140495868%	16 out of 21364 0.0748923422580041%	0.166681	1
Biological Process: indoleacetic acid biosynthetic process (GO:0009684);	2 out of 242 0.826446280991736%	65 out of 21364 0.304250140423142%	0.167826	1
Biological Process: fatty acid beta-oxidation (GO:0006635);	4 out of 242 1.65289256198347%	190 out of 21364 0.889346564313799%	0.169653	1
Biological Process: response to fructose (GO:0009750);	3 out of 242 1.2396694214876%	126 out of 21364 0.589777195281782%	0.1719	1
Biological Process: cell wall modification (GO:0042545);	2 out of 242 0.826446280991736%	67 out of 21364 0.313611683205392%	0.175894	1
Biological Process: cotyledon development (GO:0048825);	2 out of 242 0.826446280991736%	67 out of 21364 0.313611683205392%	0.175894	1
Biological Process: response to absence of light (GO:0009646);	1 out of 242 0.413223140495868%	17 out of 21364 0.0795731136491294%	0.176127	1
Biological Process: chitin catabolic process (GO:0006032);	1 out of 242 0.413223140495868%	17 out of 21364 0.0795731136491294%	0.176127	1
Biological Process: epidermal cell differentiation (GO:0009913);	1 out of 242 0.413223140495868%	17 out of 21364 0.0795731136491294%	0.176127	1
Biological Process: multi-organism process (GO:0051704);	1 out of 242 0.413223140495868%	17 out of 21364 0.0795731136491294%	0.176127	1
Biological Process: cellular response to iron ion (GO:0071281);	1 out of 242 0.413223140495868%	18 out of 21364 0.0842538850402546%	0.185467	1
Biological Process: petal development (GO:0048441);	1 out of 242 0.413223140495868%	18 out of 21364 0.0842538850402546%	0.185467	1
Biological Process: xylan biosynthetic process (GO:0045492);	3 out of 242 1.2396694214876%	132 out of 21364 0.617861823628534%	0.188826	1
Biological Process: glucuronoxylan metabolic process (GO:0010413);	3 out of 242 1.2396694214876%	132 out of 21364 0.617861823628534%	0.188826	1
Biological Process: triglyceride biosynthetic process (GO:0019432);	1 out of 242 0.413223140495868%	19 out of 21364 0.0889346564313799%	0.194701	1
Biological Process: response to insect (GO:0009625);	1 out of 242 0.413223140495868%	20 out of 21364 0.0936154278225051%	0.203831	1
Biological Process: cellular response to nitric oxide (GO:0071732);	1 out of 242 0.413223140495868%	20 out of 21364 0.0936154278225051%	0.203831	1
Biological Process: response to karrikin (GO:0080167);	3 out of 242 1.2396694214876%	140 out of 21364 0.655307994757536%	0.212014	1
Biological Process: regulation of chlorophyll biosynthetic process (GO:0010380);	1 out of 242 0.413223140495868%	21 out of 21364 0.0982961992136304%	0.212858	1
Biological Process: organic cyclic compound biosynthetic process (GO:1901362);	1 out of 242 0.413223140495868%	21 out of 21364 0.0982961992136304%	0.212858	1
Biological Process: fatty acid metabolic process (GO:0006631);	1 out of 242 0.413223140495868%	21 out of 21364 0.0982961992136304%	0.212858	1
Biological Process: cold acclimation (GO:0009631);	1 out of 242 0.413223140495868%	21 out of 21364 0.0982961992136304%	0.212858	1
Biological Process: fruit development (GO:0010154);	1 out of 242 0.413223140495868%	21 out of 21364 0.0982961992136304%	0.212858	1
Biological Process: cellular response to heat (GO:0034605);	1 out of 242 0.413223140495868%	22 out of 21364 0.102976970604756%	0.221783	1
Biological Process: glucuronoxylan biosynthetic process (GO:0010417);	1 out of 242 0.413223140495868%	22 out of 21364 0.102976970604756%	0.221783	1
Biological Process: response to auxin (GO:0009733);	4 out of 242 1.65289256198347%	215 out of 21364 1.00636584909193%	0.227407	1
Biological Process: carbohydrate transport (GO:0008643);	2 out of 242 0.826446280991736%	80 out of 21364 0.374461711290021%	0.229512	1
Biological Process: circadian rhythm (GO:0007623);	2 out of 242 0.826446280991736%	80 out of 21364 0.374461711290021%	0.229512	1
Biological Process: protein catabolic process (GO:0030163);	1 out of 242 0.413223140495868%	23 out of 21364 0.107657741995881%	0.230608	1
Biological Process: regulation of stomatal movement (GO:0010119);	2 out of 242 0.826446280991736%	81 out of 21364 0.379142482681146%	0.233693	1
Biological Process: response to bacterium (GO:0009617);	2 out of 242 0.826446280991736%	82 out of 21364 0.383823254072271%	0.237878	1
Biological Process: glyoxylate cycle (GO:0006097);	1 out of 242 0.413223140495868%	24 out of 21364 0.112338513387006%	0.239332	1
Biological Process: red, far-red light phototransduction (GO:0009585);	1 out of 242 0.413223140495868%	24 out of 21364 0.112338513387006%	0.239332	1
Biological Process: regulation of cellular process (GO:0050794);	3 out of 242 1.2396694214876%	151 out of 21364 0.706796480059914%	0.244811	1
Biological Process: cell wall macromolecule catabolic process (GO:0016998);	1 out of 242 0.413223140495868%	25 out of 21364 0.117019284778131%	0.247959	1
Biological Process: response to carbohydrate (GO:0009743);	1 out of 242 0.413223140495868%	25 out of 21364 0.117019284778131%	0.247959	1
Biological Process: defense response by callose deposition in cell wall (GO:0052544);	1 out of 242 0.413223140495868%	25 out of 21364 0.117019284778131%	0.247959	1
Biological Process: response to molecule of bacterial origin (GO:0002237);	2 out of 242 0.826446280991736%	85 out of 21364 0.397865568245647%	0.250454	1
Biological Process: sucrose biosynthetic process (GO:0005986);	1 out of 242 0.413223140495868%	26 out of 21364 0.121700056169257%	0.256487	1
Biological Process: response to other organism (GO:0051707);	2 out of 242 0.826446280991736%	89 out of 21364 0.416588653810148%	0.267247	1
Biological Process: cell cycle process (GO:0022402);	1 out of 242 0.413223140495868%	28 out of 21364 0.131061598951507%	0.273257	1
Biological Process: oxidoreduction coenzyme metabolic process (GO:0006733);	1 out of 242 0.413223140495868%	29 out of 21364 0.135742370342632%	0.2815	1
Biological Process: nucleotide metabolic process (GO:0009117);	1 out of 242 0.413223140495868%	30 out of 21364 0.140423141733758%	0.28965	1
Biological Process: cellular response to oxidative stress (GO:0034599);	1 out of 242 0.413223140495868%	30 out of 21364 0.140423141733758%	0.28965	1
Biological Process: response to UV-B (GO:0010224);	2 out of 242 0.826446280991736%	95 out of 21364 0.444673282156899%	0.292423	1
Biological Process: response to endoplasmic reticulum stress (GO:0034976);	3 out of 242 1.2396694214876%	168 out of 21364 0.786369593709043%	0.296823	1
Biological Process: cellular zinc ion homeostasis (GO:0006882);	1 out of 242 0.413223140495868%	31 out of 21364 0.145103913124883%	0.297707	1
Biological Process: seed maturation (GO:0010431);	1 out of 242 0.413223140495868%	31 out of 21364 0.145103913124883%	0.297707	1
Biological Process: unidimensional cell growth (GO:0009826);	2 out of 242 0.826446280991736%	97 out of 21364 0.45403482493915%	0.300794	1
Biological Process: regulation of flower development (GO:0009909);	4 out of 242 1.65289256198347%	246 out of 21364 1.15146976221681%	0.304505	1
Biological Process: starch catabolic process (GO:0005983);	1 out of 242 0.413223140495868%	32 out of 21364 0.149784684516008%	0.305674	1
Biological Process: response to arsenic-containing substance (GO:0046685);	1 out of 242 0.413223140495868%	32 out of 21364 0.149784684516008%	0.305674	1
Biological Process: defense response to bacterium, incompatible interaction (GO:0009816);	1 out of 242 0.413223140495868%	33 out of 21364 0.154465455907134%	0.313551	1
Biological Process: sulfur amino acid metabolic process (GO:0000096);	1 out of 242 0.413223140495868%	33 out of 21364 0.154465455907134%	0.313551	1
Biological Process: regulation of lipid metabolic process (GO:0019216);	1 out of 242 0.413223140495868%	33 out of 21364 0.154465455907134%	0.313551	1
Biological Process: regulation of transcription from RNA polymerase II promoter (GO:0006357);	1 out of 242 0.413223140495868%	34 out of 21364 0.159146227298259%	0.321339	1
Biological Process: galactose metabolic process (GO:0006012);	1 out of 242 0.413223140495868%	34 out of 21364 0.159146227298259%	0.321339	1
Biological Process: response to abiotic stimulus (GO:0009628);	2 out of 242 0.826446280991736%	103 out of 21364 0.482119453285902%	0.325795	1
Biological Process: response to biotic stimulus (GO:0009607);	1 out of 242 0.413223140495868%	35 out of 21364 0.163826998689384%	0.329038	1
Biological Process: cellular response to stimulus (GO:0051716);	1 out of 242 0.413223140495868%	35 out of 21364 0.163826998689384%	0.329038	1
Biological Process: secondary metabolic process (GO:0019748);	1 out of 242 0.413223140495868%	35 out of 21364 0.163826998689384%	0.329038	1
Biological Process: single-organism cellular process (GO:0044763);	4 out of 242 1.65289256198347%	257 out of 21364 1.20295824751919%	0.332617	1
Biological Process: proteasome-mediated ubiquitin-dependent protein catabolic process (GO:0043161);	2 out of 242 0.826446280991736%	105 out of 21364 0.491480996068152%	0.33408	1
Biological Process: gluconeogenesis (GO:0006094);	4 out of 242 1.65289256198347%	258 out of 21364 1.20763901891032%	0.335182	1
Biological Process: positive regulation of abscisic acid-activated signaling pathway (GO:0009789);	1 out of 242 0.413223140495868%	36 out of 21364 0.168507770080509%	0.336651	1
Biological Process: defense response, incompatible interaction (GO:0009814);	1 out of 242 0.413223140495868%	36 out of 21364 0.168507770080509%	0.336651	1
Biological Process: aging (GO:0007568);	1 out of 242 0.413223140495868%	37 out of 21364 0.173188541471635%	0.344178	1
Biological Process: cellular modified amino acid biosynthetic process (GO:0042398);	1 out of 242 0.413223140495868%	37 out of 21364 0.173188541471635%	0.344178	1
Biological Process: gibberellic acid mediated signaling pathway (GO:0009740);	1 out of 242 0.413223140495868%	37 out of 21364 0.173188541471635%	0.344178	1
Biological Process: callose deposition in cell wall (GO:0052543);	1 out of 242 0.413223140495868%	37 out of 21364 0.173188541471635%	0.344178	1
Biological Process: isopentenyl diphosphate biosynthetic process, methylerythritol 4-phosphate pathway (GO:0019288);	4 out of 242 1.65289256198347%	264 out of 21364 1.23572364725707%	0.350582	1
Biological Process: aromatic amino acid family metabolic process (GO:0009072);	1 out of 242 0.413223140495868%	38 out of 21364 0.17786931286276%	0.35162	1
Biological Process: meristem development (GO:0048507);	1 out of 242 0.413223140495868%	38 out of 21364 0.17786931286276%	0.35162	1
Biological Process: root development (GO:0048364);	2 out of 242 0.826446280991736%	111 out of 21364 0.519565624414904%	0.358747	1
Biological Process: cellular amino acid metabolic process (GO:0006520);	1 out of 242 0.413223140495868%	39 out of 21364 0.182550084253885%	0.358977	1
Biological Process: basipetal auxin transport (GO:0010540);	1 out of 242 0.413223140495868%	39 out of 21364 0.182550084253885%	0.358977	1
Biological Process: lipoate metabolic process (GO:0009106);	1 out of 242 0.413223140495868%	40 out of 21364 0.18723085564501%	0.366252	1
Biological Process: coenzyme biosynthetic process (GO:0009108);	1 out of 242 0.413223140495868%	40 out of 21364 0.18723085564501%	0.366252	1
Biological Process: vitamin metabolic process (GO:0006766);	1 out of 242 0.413223140495868%	40 out of 21364 0.18723085564501%	0.366252	1
Biological Process: actin cytoskeleton organization (GO:0030036);	1 out of 242 0.413223140495868%	40 out of 21364 0.18723085564501%	0.366252	1
Biological Process: single-organism metabolic process (GO:0044710);	2 out of 242 0.826446280991736%	113 out of 21364 0.528927167197154%	0.366897	1
Biological Process: cytokinesis (GO:0000910);	1 out of 242 0.413223140495868%	41 out of 21364 0.191911627036136%	0.373444	1
Biological Process: metal ion transport (GO:0030001);	1 out of 242 0.413223140495868%	41 out of 21364 0.191911627036136%	0.373444	1
Biological Process: polyamine catabolic process (GO:0006598);	1 out of 242 0.413223140495868%	42 out of 21364 0.196592398427261%	0.380555	1
Biological Process: trichome branching (GO:0010091);	1 out of 242 0.413223140495868%	42 out of 21364 0.196592398427261%	0.380555	1
Biological Process: toxin catabolic process (GO:0009407);	2 out of 242 0.826446280991736%	117 out of 21364 0.547650252761655%	0.383075	1
Biological Process: anatomical structure morphogenesis (GO:0009653);	1 out of 242 0.413223140495868%	43 out of 21364 0.201273169818386%	0.387585	1
Biological Process: response to red light (GO:0010114);	2 out of 242 0.826446280991736%	119 out of 21364 0.557011795543906%	0.391098	1
Biological Process: hydrogen peroxide catabolic process (GO:0042744);	2 out of 242 0.826446280991736%	121 out of 21364 0.566373338326156%	0.399075	1
Biological Process: meristem initiation (GO:0010014);	2 out of 242 0.826446280991736%	121 out of 21364 0.566373338326156%	0.399075	1
Biological Process: endocytosis (GO:0006897);	1 out of 242 0.413223140495868%	45 out of 21364 0.210634712600637%	0.401409	1
Biological Process: cellular amino acid biosynthetic process (GO:0008652);	1 out of 242 0.413223140495868%	45 out of 21364 0.210634712600637%	0.401409	1
Biological Process: calcium ion transmembrane transport (GO:0070588);	1 out of 242 0.413223140495868%	45 out of 21364 0.210634712600637%	0.401409	1
Biological Process: photomorphogenesis (GO:0009640);	3 out of 242 1.2396694214876%	202 out of 21364 0.945515821007302%	0.401601	1
Biological Process: determination of bilateral symmetry (GO:0009855);	2 out of 242 0.826446280991736%	123 out of 21364 0.575734881108407%	0.407002	1
Biological Process: Golgi organization (GO:0007030);	3 out of 242 1.2396694214876%	210 out of 21364 0.982961992136304%	0.425777	1
Biological Process: very long-chain fatty acid metabolic process (GO:0000038);	1 out of 242 0.413223140495868%	49 out of 21364 0.229357798165138%	0.428131	1
Biological Process: phenylpropanoid metabolic process (GO:0009698);	1 out of 242 0.413223140495868%	49 out of 21364 0.229357798165138%	0.428131	1
Biological Process: regulation of protein localization (GO:0032880);	1 out of 242 0.413223140495868%	49 out of 21364 0.229357798165138%	0.428131	1
Biological Process: protein targeting to chloroplast (GO:0045036);	1 out of 242 0.413223140495868%	51 out of 21364 0.238719340947388%	0.441043	1
Biological Process: methionine biosynthetic process (GO:0009086);	2 out of 242 0.826446280991736%	132 out of 21364 0.617861823628534%	0.442026	1
Biological Process: transmembrane transport (GO:0055085);	7 out of 242 2.89256198347107%	557 out of 21364 2.60718966485677%	0.444172	1
Biological Process: cytoskeleton organization (GO:0007010);	2 out of 242 0.826446280991736%	133 out of 21364 0.622542595019659%	0.445848	1
Biological Process: glycine catabolic process (GO:0006546);	1 out of 242 0.413223140495868%	52 out of 21364 0.243400112338513%	0.44739	1
Biological Process: response to organic substance (GO:0010033);	1 out of 242 0.413223140495868%	52 out of 21364 0.243400112338513%	0.44739	1
Biological Process: pollen tube growth (GO:0009860);	3 out of 242 1.2396694214876%	219 out of 21364 1.02508893465643%	0.452561	1
Biological Process: cellulose biosynthetic process (GO:0030244);	2 out of 242 0.826446280991736%	135 out of 21364 0.63190413780191%	0.453448	1
Biological Process: carbohydrate biosynthetic process (GO:0016051);	1 out of 242 0.413223140495868%	53 out of 21364 0.248080883729639%	0.453665	1
Biological Process: cellular macromolecule biosynthetic process (GO:0034645);	1 out of 242 0.413223140495868%	53 out of 21364 0.248080883729639%	0.453665	1
Biological Process: transmembrane receptor protein tyrosine kinase signaling pathway (GO:0007169);	2 out of 242 0.826446280991736%	136 out of 21364 0.636584909193035%	0.457226	1
Biological Process: response to cytokinin (GO:0009735);	1 out of 242 0.413223140495868%	55 out of 21364 0.257442426511889%	0.466002	1
Biological Process: response to stimulus (GO:0050896);	3 out of 242 1.2396694214876%	224 out of 21364 1.04849279161206%	0.467221	1
Biological Process: cellular process (GO:0009987);	4 out of 242 1.65289256198347%	310 out of 21364 1.45103913124883%	0.467269	1
Biological Process: protein ubiquitination (GO:0016567);	4 out of 242 1.65289256198347%	310 out of 21364 1.45103913124883%	0.467269	1
Biological Process: calcium ion transport (GO:0006816);	2 out of 242 0.826446280991736%	139 out of 21364 0.650627223366411%	0.468469	1
Biological Process: hyperosmotic salinity response (GO:0042538);	2 out of 242 0.826446280991736%	144 out of 21364 0.674031080322037%	0.486895	1
Biological Process: cuticle development (GO:0042335);	1 out of 242 0.413223140495868%	59 out of 21364 0.27616551207639%	0.489852	1
Biological Process: biosynthetic process (GO:0009058);	1 out of 242 0.413223140495868%	60 out of 21364 0.280846283467515%	0.495646	1
Biological Process: protein N-linked glycosylation (GO:0006487);	2 out of 242 0.826446280991736%	147 out of 21364 0.688073394495413%	0.497759	1
Biological Process: response to brassinosteroid (GO:0009741);	1 out of 242 0.413223140495868%	61 out of 21364 0.285527054858641%	0.501376	1
Biological Process: calcium-mediated signaling (GO:0019722);	1 out of 242 0.413223140495868%	61 out of 21364 0.285527054858641%	0.501376	1
Biological Process: oxylipin biosynthetic process (GO:0031408);	1 out of 242 0.413223140495868%	61 out of 21364 0.285527054858641%	0.501376	1
Biological Process: response to nematode (GO:0009624);	2 out of 242 0.826446280991736%	149 out of 21364 0.697434937277663%	0.50492	1
Biological Process: proline transport (GO:0015824);	1 out of 242 0.413223140495868%	62 out of 21364 0.290207826249766%	0.50704	1
Biological Process: cellular protein modification process (GO:0006464);	1 out of 242 0.413223140495868%	65 out of 21364 0.304250140423142%	0.523651	1
Biological Process: respiratory burst involved in defense response (GO:0002679);	1 out of 242 0.413223140495868%	65 out of 21364 0.304250140423142%	0.523651	1
Biological Process: response to cyclopentenone (GO:0010583);	1 out of 242 0.413223140495868%	65 out of 21364 0.304250140423142%	0.523651	1
Biological Process: stomatal complex morphogenesis (GO:0010103);	2 out of 242 0.826446280991736%	155 out of 21364 0.725519565624415%	0.526004	1
Biological Process: chlorophyll catabolic process (GO:0015996);	1 out of 242 0.413223140495868%	66 out of 21364 0.308930911814267%	0.529064	1
Biological Process: ATP biosynthetic process (GO:0006754);	1 out of 242 0.413223140495868%	66 out of 21364 0.308930911814267%	0.529064	1
Biological Process: response to stress (GO:0006950);	4 out of 242 1.65289256198347%	337 out of 21364 1.57741995880921%	0.532323	1
Biological Process: carbohydrate transmembrane transport (GO:0034219);	1 out of 242 0.413223140495868%	67 out of 21364 0.313611683205392%	0.534415	1
Biological Process: divalent metal ion transport (GO:0070838);	1 out of 242 0.413223140495868%	67 out of 21364 0.313611683205392%	0.534415	1
Biological Process: signal transduction (GO:0007165);	4 out of 242 1.65289256198347%	338 out of 21364 1.58210073020034%	0.53466	1
Biological Process: water transport (GO:0006833);	2 out of 242 0.826446280991736%	160 out of 21364 0.748923422580041%	0.543107	1
Biological Process: nucleic acid metabolic process (GO:0090304);	1 out of 242 0.413223140495868%	70 out of 21364 0.327653997378768%	0.550107	1
Biological Process: aromatic amino acid family biosynthetic process (GO:0009073);	1 out of 242 0.413223140495868%	72 out of 21364 0.337015540161019%	0.560275	1
Biological Process: ethylene-activated signaling pathway (GO:0009873);	1 out of 242 0.413223140495868%	72 out of 21364 0.337015540161019%	0.560275	1
Biological Process: ethylene biosynthetic process (GO:0009693);	1 out of 242 0.413223140495868%	73 out of 21364 0.341696311552144%	0.565273	1
Biological Process: lipid transport (GO:0006869);	1 out of 242 0.413223140495868%	74 out of 21364 0.346377082943269%	0.570214	1
Biological Process: flower morphogenesis (GO:0048439);	1 out of 242 0.413223140495868%	74 out of 21364 0.346377082943269%	0.570214	1
Biological Process: response to zinc ion (GO:0010043);	1 out of 242 0.413223140495868%	74 out of 21364 0.346377082943269%	0.570214	1
Biological Process: response to hormone (GO:0009725);	1 out of 242 0.413223140495868%	75 out of 21364 0.351057854334394%	0.575099	1
Biological Process: DNA endoreduplication (GO:0042023);	1 out of 242 0.413223140495868%	75 out of 21364 0.351057854334394%	0.575099	1
Biological Process: polarity specification of adaxial/abaxial axis (GO:0009944);	1 out of 242 0.413223140495868%	75 out of 21364 0.351057854334394%	0.575099	1
Biological Process: intra-Golgi vesicle-mediated transport (GO:0006891);	1 out of 242 0.413223140495868%	75 out of 21364 0.351057854334394%	0.575099	1
Biological Process: glycolysis (GO:0006096);	4 out of 242 1.65289256198347%	357 out of 21364 1.67103538663172%	0.577901	1
Biological Process: response to oxygen-containing compound (GO:1901700);	1 out of 242 0.413223140495868%	76 out of 21364 0.35573862572552%	0.579929	1
Biological Process: microtubule-based movement (GO:0007018);	1 out of 242 0.413223140495868%	76 out of 21364 0.35573862572552%	0.579929	1
Biological Process: macromolecule metabolic process (GO:0043170);	1 out of 242 0.413223140495868%	76 out of 21364 0.35573862572552%	0.579929	1
Biological Process: drug transmembrane transport (GO:0006855);	1 out of 242 0.413223140495868%	76 out of 21364 0.35573862572552%	0.579929	1
Biological Process: acetyl-CoA metabolic process (GO:0006084);	1 out of 242 0.413223140495868%	76 out of 21364 0.35573862572552%	0.579929	1
Biological Process: leaf senescence (GO:0010150);	1 out of 242 0.413223140495868%	78 out of 21364 0.36510016850777%	0.589426	1
Biological Process: embryo development (GO:0009790);	1 out of 242 0.413223140495868%	79 out of 21364 0.369780939898895%	0.594094	1
Biological Process: cation transport (GO:0006812);	1 out of 242 0.413223140495868%	79 out of 21364 0.369780939898895%	0.594094	1
Biological Process: photosynthesis, light reaction (GO:0019684);	1 out of 242 0.413223140495868%	80 out of 21364 0.374461711290021%	0.598709	1
Biological Process: cellular cation homeostasis (GO:0030003);	1 out of 242 0.413223140495868%	83 out of 21364 0.388504025463396%	0.612242	1
Biological Process: cytokinesis by cell plate formation (GO:0000911);	2 out of 242 0.826446280991736%	183 out of 21364 0.856581164575922%	0.616165	1
Biological Process: primary metabolic process (GO:0044238);	3 out of 242 1.2396694214876%	281 out of 21364 1.3152967609062%	0.619595	1
Biological Process: DNA replication (GO:0006260);	1 out of 242 0.413223140495868%	85 out of 21364 0.397865568245647%	0.621011	1
Biological Process: protein dephosphorylation (GO:0006470);	1 out of 242 0.413223140495868%	88 out of 21364 0.411907882419023%	0.633796	1
Biological Process: phosphatidylinositol biosynthetic process (GO:0006661);	1 out of 242 0.413223140495868%	90 out of 21364 0.421269425201273%	0.642079	1
Biological Process: protein polymerization (GO:0051258);	1 out of 242 0.413223140495868%	90 out of 21364 0.421269425201273%	0.642079	1
Biological Process: galactolipid biosynthetic process (GO:0019375);	1 out of 242 0.413223140495868%	91 out of 21364 0.425950196592398%	0.646151	1
Biological Process: amino acid import (GO:0043090);	1 out of 242 0.413223140495868%	92 out of 21364 0.430630967983524%	0.650176	1
Biological Process: vegetative to reproductive phase transition of meristem (GO:0010228);	3 out of 242 1.2396694214876%	296 out of 21364 1.38550833177308%	0.654457	1
Biological Process: response to cadmium ion (GO:0046686);	8 out of 242 3.30578512396694%	775 out of 21364 3.62759782812207%	0.65485	1
Biological Process: response to temperature stimulus (GO:0009266);	1 out of 242 0.413223140495868%	94 out of 21364 0.439992510765774%	0.658091	1
Biological Process: unsaturated fatty acid biosynthetic process (GO:0006636);	1 out of 242 0.413223140495868%	96 out of 21364 0.449354053548025%	0.665827	1
Biological Process: pollen development (GO:0009555);	2 out of 242 0.826446280991736%	201 out of 21364 0.940835049616177%	0.666868	1
Biological Process: hyperosmotic response (GO:0006972);	1 out of 242 0.413223140495868%	100 out of 21364 0.468077139112526%	0.68078	1
Biological Process: iron-sulfur cluster assembly (GO:0016226);	1 out of 242 0.413223140495868%	106 out of 21364 0.496161767459277%	0.701969	1
Biological Process: auxin-activated signaling pathway (GO:0009734);	1 out of 242 0.413223140495868%	107 out of 21364 0.500842538850403%	0.705362	1
Biological Process: jasmonic acid biosynthetic process (GO:0009695);	1 out of 242 0.413223140495868%	111 out of 21364 0.519565624414904%	0.718553	1
Biological Process: protein import into peroxisome matrix (GO:0016558);	1 out of 242 0.413223140495868%	112 out of 21364 0.524246395806029%	0.721757	1
Biological Process: root hair elongation (GO:0048767);	2 out of 242 0.826446280991736%	227 out of 21364 1.06253510578543%	0.73043	1
Biological Process: embryo development ending in seed dormancy (GO:0009793);	4 out of 242 1.65289256198347%	439 out of 21364 2.05485864070399%	0.735621	1
Biological Process: tricarboxylic acid cycle (GO:0006099);	1 out of 242 0.413223140495868%	121 out of 21364 0.566373338326156%	0.749013	1
Biological Process: cell differentiation (GO:0030154);	1 out of 242 0.413223140495868%	123 out of 21364 0.575734881108407%	0.754699	1
Biological Process: microtubule cytoskeleton organization (GO:0000226);	1 out of 242 0.413223140495868%	123 out of 21364 0.575734881108407%	0.754699	1
Biological Process: plant-type cell wall modification (GO:0009827);	1 out of 242 0.413223140495868%	127 out of 21364 0.594457966672908%	0.765689	1
Biological Process: plant-type cell wall biogenesis (GO:0009832);	1 out of 242 0.413223140495868%	127 out of 21364 0.594457966672908%	0.765689	1
Biological Process: electron transport chain (GO:0022900);	1 out of 242 0.413223140495868%	127 out of 21364 0.594457966672908%	0.765689	1
Biological Process: pentose-phosphate shunt (GO:0006098);	2 out of 242 0.826446280991736%	246 out of 21364 1.15146976221681%	0.770136	1
Biological Process: chloroplast organization (GO:0009658);	1 out of 242 0.413223140495868%	130 out of 21364 0.608500280846283%	0.773609	1
Biological Process: response to jasmonic acid (GO:0009753);	1 out of 242 0.413223140495868%	135 out of 21364 0.63190413780191%	0.78622	1
Biological Process: carotenoid biosynthetic process (GO:0016117);	1 out of 242 0.413223140495868%	135 out of 21364 0.63190413780191%	0.78622	1
Biological Process: chlorophyll biosynthetic process (GO:0015995);	1 out of 242 0.413223140495868%	140 out of 21364 0.655307994757536%	0.798131	1
Biological Process: RNA splicing, via endonucleolytic cleavage and ligation (GO:0000394);	1 out of 242 0.413223140495868%	142 out of 21364 0.664669537539787%	0.802708	1
Biological Process: proteasome core complex assembly (GO:0080129);	1 out of 242 0.413223140495868%	143 out of 21364 0.669350308930912%	0.804958	1
Biological Process: cell proliferation (GO:0008283);	1 out of 242 0.413223140495868%	147 out of 21364 0.688073394495413%	0.813705	1
Biological Process: DNA repair (GO:0006281);	1 out of 242 0.413223140495868%	149 out of 21364 0.697434937277663%	0.81793	1
Biological Process: organic substance metabolic process (GO:0071704);	1 out of 242 0.413223140495868%	150 out of 21364 0.702115708668789%	0.820007	1
Biological Process: response to wounding (GO:0009611);	2 out of 242 0.826446280991736%	275 out of 21364 1.28721213255945%	0.820933	1
Biological Process: response to chitin (GO:0010200);	2 out of 242 0.826446280991736%	275 out of 21364 1.28721213255945%	0.820933	1
Biological Process: ER to Golgi vesicle-mediated transport (GO:0006888);	1 out of 242 0.413223140495868%	152 out of 21364 0.711477251451039%	0.82409	1
Biological Process: endoplasmic reticulum unfolded protein response (GO:0030968);	1 out of 242 0.413223140495868%	152 out of 21364 0.711477251451039%	0.82409	1
Biological Process: regulation of transcription, DNA-templated (GO:0006355);	7 out of 242 2.89256198347107%	821 out of 21364 3.84291331211384%	0.826003	1
Biological Process: ovule development (GO:0048481);	1 out of 242 0.413223140495868%	158 out of 21364 0.739561879797791%	0.835795	1
Biological Process: proteolysis (GO:0006508);	5 out of 242 2.06611570247934%	628 out of 21364 2.93952443362666%	0.842665	1
Biological Process: DNA methylation (GO:0006306);	1 out of 242 0.413223140495868%	165 out of 21364 0.772327279535667%	0.848473	1
Biological Process: abscisic acid-activated signaling pathway (GO:0009738);	1 out of 242 0.413223140495868%	166 out of 21364 0.777008050926793%	0.850203	1
Biological Process: single-organism process (GO:0044699);	1 out of 242 0.413223140495868%	168 out of 21364 0.786369593709043%	0.853604	1
Biological Process: photorespiration (GO:0009853);	1 out of 242 0.413223140495868%	175 out of 21364 0.81913499344692%	0.864912	1
Biological Process: cellular metabolic process (GO:0044237);	1 out of 242 0.413223140495868%	177 out of 21364 0.828496536229171%	0.86798	1
Biological Process: histone H3-K9 methylation (GO:0051567);	1 out of 242 0.413223140495868%	187 out of 21364 0.875304250140423%	0.882311	1
Biological Process: response to misfolded protein (GO:0051788);	1 out of 242 0.413223140495868%	190 out of 21364 0.889346564313799%	0.8863	1
Biological Process: positive regulation of transcription, DNA-templated (GO:0045893);	2 out of 242 0.826446280991736%	332 out of 21364 1.55401610185359%	0.892474	1
Biological Process: protein phosphorylation (GO:0006468);	7 out of 242 2.89256198347107%	925 out of 21364 4.32971353679086%	0.90358	1
Biological Process: DNA metabolic process (GO:0006259);	1 out of 242 0.413223140495868%	212 out of 21364 0.992323534918555%	0.911717	1
Biological Process: leaf morphogenesis (GO:0009965);	1 out of 242 0.413223140495868%	223 out of 21364 1.04381202022093%	0.922215	1
Biological Process: methylation (GO:0032259);	1 out of 242 0.413223140495868%	229 out of 21364 1.07189664856768%	0.927408	1
Biological Process: MAPK cascade (GO:0000165);	1 out of 242 0.413223140495868%	237 out of 21364 1.10934281969669%	0.933798	1
Biological Process: phosphorylation (GO:0016310);	4 out of 242 1.65289256198347%	640 out of 21364 2.99569369032016%	0.934293	1
Biological Process: GTP catabolic process (GO:0006184);	1 out of 242 0.413223140495868%	297 out of 21364 1.3901891031642%	0.966868	1
Biological Process: ATP catabolic process (GO:0006200);	1 out of 242 0.413223140495868%	445 out of 21364 2.08294326905074%	0.994043	1
Biological Process: translation (GO:0006412);	3 out of 242 1.2396694214876%	858 out of 21364 4.01610185358547%	0.997052	1
