# Supplementary material for: Critical metabolic pathways and genes cooperate for epoxy fatty acid-enriched oil production in developing seeds of Vernonia galamensis, an industrial oleaginous plant
Source: Biotechnol Biofuels Bioprod. 2022 Feb 25;15:21. doi: 10.1186/s13068-022-02120-2 (PMC8881847; doi:10.1186/s13068-022-02120-2)
Supplement: Supplementary file 10 — Additional file 10: Table S8. List of genes involved in EFA metabolism in V. galamensis seed. [file 13068_2022_2120_MOESM10_ESM.xls]

## Sheet: Sheet1
Table S8 List of genes involved in EFA metabolism in V. galamensis seed
Pathway description	Gene symbol	Annotation	Number
De novo fatty acid biosynthesis	α-CT	alpha-carboxyltransferase	1
	β-CT	beta-carboxyltransferase	1
	BCCP	biotin carboxyl carrier protein	4
	BC	biotin carboxylase	3
	MCAT	malonyl-CoA:ACP transacylase	0
	KAR	beta-ketoacyl-ACP reductase	1
	HAD	3-Hydroxyacyl-ACP dehydratase	2
	EAR	enoyl-ACP reductase	2
	KAS III	beta-ketoacyl-ACP synthase III	2
	KAS I	beta-ketoacyl-ACP synthase I	2
	KAS II	beta-ketoacyl-ACP synthase II	1
	SAD	stearoyl-ACP desaturase	1
	FatA	acyl-ACP thioesterase A	1
	FatB	acyl-ACP thioesterase B	4
Fatty acid transport from plastid to ER	LACS	long chain acyl-CoA synthetase	22
Endoplasmic reticulum-localized epoxygenase, desaturase	FAD2	omega-6 fatty acid desaturase	4
	FAD2-like	delta 12 fatty acid epoxygenase	1
	FAD3	omega-3 acid desaturase	2
acyl editing	LPCAT	lysophosphatidylcholine acyltransferase	3
	PDCT	phosphatidylcholine:diacylglycerol cholinephosphotransferase	1
TAG synthesis in Kennedy pathway	GPAT	glycerol-3-phosphate acyltransferase	4
	LPAT	1-acyl-sn-glycerol-3-phosphate acyltransferase	5
	PAP	phosphatidic acid phosphatase	3
	DGAT1	diacylglycerol acyltransferase 1	2
	DGAT2	diacylglycerol acyltransferase 2	2
PC-mediated TAG synthesis	PDAT1	phospholipid:diacylglycerol acyltransferase 1	1
	PDAT2	phospholipid:diacylglycerol acyltransferase 2	1
TAG storage	Oleosin	oleosin	8
	Caleosin	caleosin	4
	Steroleosin	steroleosin	2
β-oxidation	ACX	acyl-CoA oxidase	6
	ECH	enoyl-CoA hydratase	12
	KAT	3-ketoacyl-CoA thiolase	8
