# Supplementary material for: Critical metabolic pathways and genes cooperate for epoxy fatty acid-enriched oil production in developing seeds of Vernonia galamensis, an industrial oleaginous plant
Source: Biotechnol Biofuels Bioprod. 2022 Feb 25;15:21. doi: 10.1186/s13068-022-02120-2 (PMC8881847; doi:10.1186/s13068-022-02120-2)
Supplement: Supplementary file 11 — Additional file 11: Table S9. FPKM values for fatty acid β-oxidation related genes. [file 13068_2022_2120_MOESM11_ESM.xls]

## Sheet: Sheet1
Table S9 FPKM values for fatty acid β-oxidation related genes
Gene name	Gene ID	Enzyme symbol	17DAP	38DAP	45DAP
ACX-1	c32356.graph_c0	acyl-CoA oxidase	225.67	532.12	219.32
ACX-2	c52469.graph_c0	acyl-CoA oxidase	0	1.11	0
ACX-3	c9933.graph_c0	acyl-CoA oxidase	0.76	0.44	1.07
ACX-4	c33243.graph_c2	acyl-CoA oxidase	29.14	29.08	19.83
ACX-5	c32678.graph_c0	acyl-CoA oxidase	30.02	16.96	16.76
ACX-6	c33816.graph_c0	acyl-CoA oxidase	13.38	11.77	8.01
ECH-1	c66261.graph_c0	enoyl-CoA hydratase	0.32	0	0.66
ECH-2	c11595.graph_c0	enoyl-CoA hydratase	6.86	6.46	3.74
ECH-3	c20644.graph_c0	enoyl-CoA hydratase	15.23	14.08	7.95
ECH-4	c31881.graph_c0	enoyl-CoA hydratase	9.21	2.31	0.94
ECH-5	c4949.graph_c0	enoyl-CoA hydratase	0.46	0.43	0
ECH-6	c57974.graph_c0	enoyl-CoA hydratase	1.02	0	0
ECH-7	c31732.graph_c0	enoyl-CoA hydratase	15.41	20.85	11.56
ECH-8	c30935.graph_c0	enoyl-CoA hydratase	95.12	110.3	111.93
ECH-9	c65152.graph_c0	enoyl-CoA hydratase	0	0	0
ECH-10	c24010.graph_c0	enoyl-CoA hydratase	5.56	3.9	4.08
ECH-11	c12612.graph_c0	enoyl-CoA hydratase	0	0	0
ECH-12	c23176.graph_c0	enoyl-CoA hydratase	29.98	27.14	16.19
KAT-1	c26430.graph_c0	3-ketoacyl-CoA thiolase	28.66	735.64	422.06
KAT-2	c61758.graph_c0	4-ketoacyl-CoA thiolase	0.58	0.27	0
KAT-3	c64133.graph_c0	5-ketoacyl-CoA thiolase	0.78	0.37	0
KAT-4	c52469.graph_c0	6-ketoacyl-CoA thiolase	0	1.11	0
KAT-5	c28859.graph_c0	7-ketoacyl-CoA thiolase	63.06	46.1	42.52
KAT-6	c17192.graph_c0	8-ketoacyl-CoA thiolase	0.53	0.25	0.53
KAT-7	c4993.graph_c0	9-ketoacyl-CoA thiolase	1.16	1.1	0.29
KAT-8	c67323.graph_c0	10-ketoacyl-CoA thiolase	0	0	0
