# Supplementary material for: Critical metabolic pathways and genes cooperate for epoxy fatty acid-enriched oil production in developing seeds of Vernonia galamensis, an industrial oleaginous plant
Source: Biotechnol Biofuels Bioprod. 2022 Feb 25;15:21. doi: 10.1186/s13068-022-02120-2 (PMC8881847; doi:10.1186/s13068-022-02120-2)
Supplement: Supplementary file 12 — Additional file 12: Table S10. Correlation coefficients between qRT-PCR and RNA-Seq results for selected 12 genes. [file 13068_2022_2120_MOESM12_ESM.xls]

## Sheet: Sheet1
Table S10 Correlation coefficients between qRT-PCR and RNA-Seq results for selected 12 genes
Gene name	Gene ID	Correlation coefficient
α-CT	c8252.graph_c0	0.95
FatB-2	c35595.graph_c0	0.92
SAD	c12349.graph_c0	0.79
FAD2-4	c34485.graph_c0	0.88
FAD2-like	c31167.graph_c0	0.96
FAD3-1	c23404.graph_c0	0.98
GPAT-3	c34576.graph_c0	0.85
LPCAT-3	c43652.graph_c0	0.92
PDAT1	c2919.graph_c0	0.96
WRI1	c37662.graph_c0	0.96
Oleosin-7	c7651.graph_c0	0.91
ACX-1	c32356.graph_c0	0.97
