# Supplementary material for: Critical metabolic pathways and genes cooperate for epoxy fatty acid-enriched oil production in developing seeds of Vernonia galamensis, an industrial oleaginous plant
Source: Biotechnol Biofuels Bioprod. 2022 Feb 25;15:21. doi: 10.1186/s13068-022-02120-2 (PMC8881847; doi:10.1186/s13068-022-02120-2)
Supplement: Supplementary file 13 — Additional file 13: Table S11. Fatty acid composition in Saccharomyces cerevisiae cells overexpressing VgFAD2-like when cultured in the medium with addition of exogenous C18:2 or C18:3. [file 13068_2022_2120_MOESM13_ESM.xls]

## Sheet: Sheet1
Table S11 Fatty acid composition in Saccharomyces cerevisiae cells overexpressing VgFAD2-like when cultured in the medium with addition of exogenous C18:2 or C18:3
	C16:0	C16:1	C18:0	C18:1	C18:2 (Feeding)	C18:3 (Feeding)	18:1E	18:2E
pYES2-EV	15.34	7.92	6.45	8.21	56.39		5.14
pYES-VgFAD2-like	17.86	9.28	7.33	11.02		51.94		1.58
